# Supplementary material for: Neuronally differentiated macula densa cells regulate tissue remodeling and regeneration in the kidney
Source: J Clin Invest. 2024 Apr 10;134(11):e174558. doi: 10.1172/JCI174558 (PMC11142747; doi:10.1172/JCI174558)
Supplement: Supporting data values [file jci-134-174558-s189.xlsx]

## Sheet: Figure1B
	Days	NG2+ cell number
	Mouse ID	1		2		3		4		5	6
LS+ACEI	0	2	3	2	5	4	8	4	6	8	4
	4	4	4	2	13	5	7	6	3	4	5
	7	4	5	5	7	14	6	6	8	5	12
	10	14	7	11	7	10	9	12	6	10	11
	14	6	13	17	9	12	7	8	15	13	20
Time control	0	2	6	2	1	5	3	2	3	7	8
	4	2	7	2	1	5	3	2	3	6	7
	7	3	7	4	3	5	4	3	3	8	8
	10	3	8	5	3	5	5	3	3	9	8
	14	4	7	5	3	6	4	3	3	9	8
	Days	Cdh5+ cell number
	Mouse ID	1		2		3		4		5	6
LS+ACEI	0	20	15	12	11	8	6	23	9	5	3
	4	30	19	24	26	35	18	14	19	9	14
	7	28	20	19	24	23	29	38	24	17	28
	10	46	35	32	34	35	34	28	40	28	28
	14	34	23	36	26	48	44	29	29	42	40
Time control	0	11	12	3	8	14	7	11	14	6	1
	4	11	12	3	8	14	7	11	14	6	1
	7	11	12	3	9	14	8	11	14	6	1
	10	11	12	3	9	14	8	12	14	6	1
	14	11	12	4	9	14	8	12	14	6	3

## Sheet: Figure1C
	NG2+ cells
Mouse ID	Control	LS+ACEi	LS+ACEi+Cox2i	LS+ACEi+7NI
1	4	41	19	12
2	8	20	8	12
3	7	26	19	12
4	8	25	17	11
5	9	36	15	11
6	12	36	13	10
	Cdh5+ cells
	Control	LS+ACEi	LS+ACEi+Cox2i	LS+ACEi+7NI
1	2	15	6	4
2	4	15	5	5
3	1	12	5	4
4	4	16	7	4
5	3	15	8	3
6	3	20	5	3

## Sheet: Supplemental Figure1A
	Ng2+ cell number
Mouse ID	Sham kidney	Sham cl. kidney	IRI kidney	IRI cl. kidney
1	9	15	7	5
2	10	3	6	6
3	4	10	6	15
4	13	8	7	8
5	9	5	9	6
6	9	9	7	13
7	6	7	8	8
8	14	8	11	9
	Ng2+ cell number
Mouse ID	Control	Furosemide	LS	ACEi	LS+ACEi	HS
1	8	21	17	15	32	0
2	8	23	31	10	47	3
3	9	17	26	15	47	0
4	10	35	26	11	49	1
5	11	17	30	15	28	3
6	13	26	21	8	22	0
7	12	13	18	13	25	2
8	5	13	10	15	12	0
9	13	14	13	13	32	3
10	9	16	16	12	29	2
Mouse ID	Kim1 Densitometry
	CTRL	IRI	LS+ACEi
1	0.76	5.293	0.325
2	1.603	3.695	1.47
3	0.22	4.187	0.138
4	0.92	3.065	0.481

## Sheet: Supplemental Figure 1C
	Villin		Claudin1		Renin		aSMA		PDGFRB		Podocin
Mouse ID	Control	LS+ACEi	Control	LS+ACEi	Control	LS+ACEi	Control	LS+ACEi	Control	LS+ACEi	Control	LS+ACEi
1	1.9	36.6	4.8	13	21.4	71.5	13	4.6	7.3	9.4	0	0.1
2	8.6	36	1.4	19.5	23.8	69.8	8.2	4.7	7.4	12.3	0	0.3
3	1.7	34.5	2.6	19.4	17.2	31.4	5.8	3.6	7.2	12.9	0	0.7
4	2.9	42.7	1.7	12.4	17.2	38.9	10	4.2	5.8	9.5	0	1.1

## Sheet: Supplemental Figure1E
Foxd1+ cells
Control	LS+ACEi
14	26
8	20
7	20
6	23
7	21
10	33
Ren1d-Confetti
Clonal cell number	1																						2																						3-6
Mouse ID	1					2					3					4							1					2					3					4							1
Control	0.789474	1	0.818182	0.769231	1	1	0.888889	1	0.875	0.8	0.857143	0.571429	0.857143	1	1	1	1	0.666667	1	1	1		0.210526	0	0.090909	0.230769	0	0	0.111111	0	0	0	0	0.428571	0	0	0	0	0	0.166667	0	0	0		0	0	0.090909	0	0
LS+ACEi	0.5	0	0.4	0.25	0.4	0.4	0	0.6	0.166667	0.2	0.4	0.5	0.666667	0	0	0.5	0.5	0	0.777778				0.333333	0.2	0.2	0.5	0	0.2	0	0	0.166667	0.4	0.2	0	0	0.4	0	0.166667	0.25	0	0.111111				0.166667	0.8	0.4	0.25	0.6
Cdh5-Confetti
Clonal cell number	1															2															3-6															over7
	1			2			3			4			5			1			2			3			4			5			1			2			3			4			5			1			2
Control	0.666667	0.727273	0.909091	0.785714	0.846154	0.8125	0.888889	0.8	0.772727	0.823529	0.5	0.846154	0.636364	1	0.75	0.25	0.272727	0	0.214286	0.076923	0.1875	0	0.2	0.090909	0.117647	0.375	0.153846	0.363636	0	0.2	0.083333	0	0.090909	0	0.076923	0	0.111111	0	0.136364	0.058824	0.125	0	0	0	0.05	0	0	0	0
LS+ACEi	0.375	0.333333	0.2	0	0.25	0.285714	0.5	0.333333	0.4	0.428571	0.5	0	0.5	0.25	0.6	0.375	0.166667	0.2	0.285714	0.25	0.142857	0.125	0.166667	0.2	0.285714	0	0	0.25	0	0.2	0.25	0.5	0.4	0.571429	0.5	0.571429	0.25	0.5	0.2	0.285714	0.5	1	0.125	0.5	0.2	0	0	0.2	0.142857
[truncated: 37 more columns]

## Sheet: Figure2B
	Cumulative Fluorescence Intensity G5												Representative time lapse recording G5
Mouse ID	MD	JG	EGM	IGM	EA	AA							Time (min)	MD	PT	CD
1	2026	823	1236	1464	1348	1215							0	3.11294	0.404374	0.336983
2	2724	851	1169	850	1102	1041							0.010017	3.41758	0.706081	0.476517
3	2432	762	787	1176	770	754							0.0193	5.17421	0.688702	0.476517
4	1418	743	789	1177	767	783							0.028133	1.25104	0.909058	0.616041
													0.037033	3.7907	1.35767	0.813491
													0.045883	2.04524	0.891688	0.813491
													0.05475	2.15345	0.352255	0.336983
													0.063633	1.14679	2.16721	0.50547
													0.072617	1.32969	1.00937	0.75821
													0.081533	1	0.925643	0.616041
													0.090367	1.09342	0.99357	0.168487
													0.099217	1.40122	1.39716	0.308021
													0.1086	1.25048	1.27948	0.673966
													0.11745	1.13675	1.76047	0.981987
													0.126383	0.581176	0.655533	1.15047
													0.135367	1.21483	0.857725	1.82444
													0.144283	1.06499	1.27316	0.78585
													0.15325	1.22306	1.19576	0.78585
													0.1625	1.24066	0.37042	0.308021
													0.171333	1.73226	0.638949	0.813491
													0.1802	1.11904	0.74083	0.645004
													0.189033	1.48652	0.251159	0.168487
													0.197933	2.02087	0.521269	0.448867
													0.2068	1.70822	0.285908	0.673966
													0.215683	1.74998	0.436757	0.981987
													0.224517	1.00609	0.251945	0.813491
													0.233367	1.49712	0.083717	1.26237
													0.24225	1.86732	0.167433	2.27199
													0.251233	1.01456	0.352255	1.81522
													0.260067	1.79961	0.589187	1.12152
													0.268917	1.05066	0.537853	0.784537
													0.27775	1.0457	0.184812	0.616041
													0.286583	0.860431	0.335661	0.784537
													0.2954	0.698972	0.554437	0.842453
													0.30425	1.48674	0.470721	0.476517
													0.313133	1.12998	0.268529	0.50547
													0.3221	0.870362	0.268529	0.981987
													0.330917	1.44601	0.4881	0.925384
													0.339817	1.01332	0.387004	0.168487
													0.348683	1.29053	0.571816	0.784537
													0.357517	1.23322	0.285908	0.673966
													0.36635	0.994133	0.656328	0.645004
													0.375233	1.26639	0	0.308021
													0.384267	0.867656	0.454136	0.645004
													0.393533	1.34153	0.268529	1.15047
													0.402517	0.735758	0.387004	1.09519
													0.411367	1.14905	0.369625	2.32991
													0.420233	1.4142	0.184812	1.23472
													0.429083	0.807293	0.251159	0.645004
													0.437917	1.38644	0.268529	0.308021
													0.44675	1.23841	0.101096	0.756888
													0.455583	1.19362	0.420173	0.813491
													0.464417	1.27666	0.689497	0.673966
													0.473267	1.63206	0.268529	0.168487
													0.482117	0.989506	0.537853	0.336983
													0.490967	1.20738	0.537067	1.7402
													0.4998	1.33352	0.336456	2.41415
													0.508617	1.03148	0.436757	1.79548
													0.517483	1.12749	0.655533	0.981987
													0.526317	1.08846	0.470721	1.01094
													0.535167	1.16484	0.521269	0.813491
													0.544	0.949568	0.582873	0.279058
													0.552833	1.19486	0.437552	1.15047
													0.5617	1.06815	0.589187	0.336983
													0.570583	0.952497	0.167433	0.336983
													0.579417	1.55286	0.369625	0
													0.58845	1.39468	0.453341	0.279058
													0.597283	1.16845	0.4881	0.813491
													0.606133	1.27892	0.4881	0.168487
													0.614967	0.960401	0.537853	0.308021
													0.623867	1.27914	0.538648	0.336983
													0.6327	1.36534	0.285908	1.31897
													0.641533	1.22362	0.251159	0.168487
													0.650367	1.34909	0.184812	0.588401
													0.6592	1.34198	0.101096	0.645004
													0.668033	1.49407	0.454136	0.476517
													0.676983	7.21009	0.589187	0.673966
													0.685817	5.92001	0.167433	0.476517
													0.69465	7.06601	0.841926	0.588401
													0.703483	8.35146	0.184812	0.981987
													0.712333	5.77863	0.202192	0.727934
													0.72125	4.05958	0.453341	0.308021
													0.730083	4.51856	0.638949	0.616041
													0.73895	2.22859	0.083717	0.645004
													0.747783	1.0686	0.387004	0.308021
													0.756617	1.93535	0.538648	0.336983
													0.76545	1.31118	0.251945	0.616041
													0.774283	1.2058	0.387004	0.588401
													0.783117	1.4573	0.537853	0.673966
													0.792	1.27598	0.167433	1.31897
													0.800833	0.979468	0.285908	0.673966
													0.809683	0.930269	0.707662	0.954346
													0.818533	1.23333	1.02595	0.645004
													0.827383	1.08834	0.604985	0.981987
													0.836267	1.16867	1.46508	0.50547
													0.8452	1.35959	1.19418	1.15047
													0.854117	0.902628	1.6333	0.448867
													0.863033	1.04062	1.22261	0.476517
													0.871983	1.06657	1.48246	0.673966
													0.880917	1.40573	1.39716	1.01094
													0.88975	1.4116	1.05992	1.01094
													0.898583	1.33442	1.38057	0.336983
													0.907467	1.62507	0.520483	0.308021
													0.916383	1.57328	0.790592	1.15047
													0.9252	1.37527	0.95882	0.476517
													0.934217	1.13234	0.269324	1.29001
													0.943217	1.06521	0.621569	0.336983
													0.952083	1.20219	0.334875	1.06492
													0.961067	1.23716	0.269324	0.981987
													0.969983	1.03114	0.454136	1.65594
													0.978967	1.21584	0.604985	0.953024
													0.987883	1.54835	0.537853	1.90737
													0.996917	1.22555	0.352255	1.62699
													1.00575	1.57058	0.352255	1.15047
													1.01465	1.30001	0.638949	1.12152
													1.02358	0.98296	0.454136	0.645004
													1.03258	1.25894	0.202192	0.336983
													1.04155	1.50468	0.419387	0.784537
													1.0505	1.30475	0.285908	1.06492
													1.05948	1.18651	0.621569	0.842453
													1.06843	1.50355	0.335661	0.981987
													1.07727	1.38316	0.555232	0.673966
													1.08628	1.7476	0.268529	0.476517
													1.0953	1.66829	0.454922	0.645004
													1.10413	1.40934	0.4881	0.78585
													1.11297	1.87262	0.167433	0.336983
													1.12197	1.67314	0.453341	0.616041
													1.13087	2.24507	0.285908	0.645004
													1.13985	1.7221	0.436757	0.673966
													1.14875	1.38599	0.555232	0.476517
													1.15762	1.46812	0.435971	0.50547
													1.16645	1.35135	0.285908	0.50547
													1.17545	1.40404	0.436757	0.168487
													1.1843	1.40404	0.303287	0.336983
													1.1932	1.18278	0.369625	0.168487
													1.2021	1.518	0.554437	0.308021
													1.21098	1.40122	0.622364	0.168487
													1.2199	1.55884	0.622364	0.784537
													1.22873	1.4371	0.303287	0.842453
													1.23757	1.33262	0.336456	0.755575
													1.24647	1.20602	0.303287	0.308021
													1.25547	1.34413	0.202192	0.139534
													1.2643	1.57204	0.268529	0.813491
													1.27323	1.39942	0.387004	0.168487
													1.2822	1.15819	0.554437	0
													1.29108	1.26131	0.369625	0.813491
													1.30008	1.14668	0.387004	0.953024
													1.3089	1.35981	0.959606	0.981987
													1.31783	1.04818	0.251945	0.308021
													1.32667	1.30824	0.622364	1.09256
													1.3355	1.62789	0.101096	0.673966
													1.34443	1.35541	0.202192	0.842453
													1.35337	1.2067	0.35304	0.336983
													1.3622	1.43439	0.420173	0.756888
													1.37105	1.42277	0.352255	0.784537
													1.37988	1.23344	0.537067	0.842453
													1.38923	1.27936	0.454136	0.447554
													1.39807	1.20704	0.470721	0.279058
													1.4069	1.45414	0.706081	0.476517
													1.41575	1.33059	0.73925	0.336983
													1.4246	1.07537	0.823761	0.476517
													1.43367	1.49611	0.537853	0.78585
													1.4425	1.36862	0.537853	0.645004
													1.45145	1.32664	0.352255	0.50547
													1.46035	1.30125	0.638949	0.981987
													1.4692	1.24585	0.167433	0.784537
													1.47803	1.32145	0.841926	1.29132
													1.48705	1.7494	0.202192	1.82444
													1.49598	1.57757	0.554437	2.24567
													1.50492	1.43913	0.470721	1.06492
													1.51373	1.47118	0.437552	0.168487
													1.52272	1.55489	0.454922	1.02937
													1.53168	1.12501	0.638949	1.33739
													1.5406	1.33003	0.554437	0.813491
													1.54947	1.31265	0.454922	0.308021
													1.55832	1.08451	0.369625	0.308021
													1.56715	1.43033	0.387004	1.26237
													1.57598	0.994356	0.335661	0.50547
													1.58482	1.37696	0.251945	0.75821
													1.59365	1.31062	0.369625	0.476517
													1.60248	1.31559	0.419387	0.50547
													1.61142	1.19395	0.336456	0.981987
													1.6204	1.38046	0.387004	0.813491
													1.62935	1.74196	0.470721	0.813491
													1.63825	1.14115	0.184812	0.168487
													1.64708	4.56583	0.268529	0.813491
													1.65602	8.93072	0.387004	0.476517
													1.66487	7.23243	0.167433	0.476517
													1.67375	7.94709	0.454136	0.336983
													1.6828	7.14916	0.334875	0.50547
													1.69183	7.15367	0.387004	0.673966
													1.70082	5.4441	0.167433	0.954346
													1.70967	5.86371	0.352255	1.31897
													1.71852	3.63026	0.470721	1.94291
													1.7274	2.11588	0.35304	1.2334
													1.7364	1.58852	0.782689	0.588401
													1.74527	1.29742	0.436757	1.31897
													1.75412	1.7792	0.168228	0.925384
													1.76302	1.35845	0.688702	0.336983
													1.77197	1.52273	0.537067	0.645004
													1.7809	1.91109	1.21155	0.50547
													1.79002	1.85513	0.470721	0.336983
													1.79893	1.64684	0.268529	0.954346
													1.80793	1.78032	1.51562	0.308021
													1.81677	1.78326	1.27474	1.09519
													1.82565	1.17342	1.8355	0.308021
													1.8346	1.56967	1.67832	0.78585
													1.84348	1.46283	0.925643	0.308021
													1.85232	1.26165	1.29685	1.48746
													1.86122	1.58513	1.34661	0.336983
													1.87015	1.39726	1.41374	0.139534
													1.879	1.31761	1.46508	0.813491
													1.88793	1.88695	1.26289	0.308021
													1.89685	1.77085	1.86946	0.645004
													1.9057	1.21686	0.84114	0.842453
													1.91457	1.60555	1.64279	0.336983
													1.92338	1.56087	1.41374	0.448867
													1.93232	1.21211	1.61593	0.842453
													1.94132	1.40528	0.841926	1.15047
													1.95023	1.45244	1.09387	0.336983
													1.95907	1.37865	1.00937	0.336983
													1.9679	1.30069	0.706876	0.476517
													1.97675	1.56211	0.554437	0.953024
													1.98575	0.99616	0.756629	0.925384
													1.99463	1.49307	0.59709	0.78585
													2.00365	1.31208	0.470721	1.15047
													2.01263	1.34921	0.167433	0.168487
													2.02147	1.30238	0.268529	0.784537
													2.0303	1.79127	0.706081	1.01094
													2.03928	1.17466	0.369625	0.673966
													2.0482	1.53188	0.807963	0.50547
													2.05703	1.20636	0.722665	0.673966
													2.06588	1.12998	0.454136	1.15047
													2.07475	1.67539	0.184812	0.336983
													2.08375	1.25578	0.757415	1.09519
													2.09263	0.885705	0.35304	0.645004
													2.10147	1.49577	0.435971	1.65594
													2.1103	1.83764	0.555232	1.15047
													2.11913	1.64888	0.167433	1.65594
													2.128	1.58536	0.101096	0.756888
													2.13692	1.79104	0.268529	0.842453
													2.14578	1.22126	0.101096	0.842453
													2.15463	1.6728	0.269324	1.26237
													2.16348	1.43575	0.369625	0.673966
													2.1724	1.51495	0.555232	1.01094
													2.18123	1.40663	0.757415	0.447554
													2.19007	1.47659	0.638949	0.308021
													2.19905	1.59743	0.435971	0.308021
													2.20788	1.30272	0.335661	0.476517
													2.21695	1.43778	0.72346	0.336983
													2.22583	1.37922	0.503889	0.50547
													2.23477	1.08417	0.521269	0
													2.2436	1.69987	0.268529	0.476517
													2.25247	1.35654	0.943022	1.45849
													2.2613	1.53921	0.251159	0.308021
													2.27015	1.47749	0.992775	0.336983
													2.27898	1.41961	0.520483	0.673966
													2.28802	1.15164	0.303287	0.336983
													2.29697	1.48189	0.554437	0.476517
													2.30588	1.46192	0.673698	0.476517
													2.31475	1.17951	0.655533	0.336983
													2.3236	1.17308	0.083717	1.01094
													2.33253	1.56448	0.435971	1.43085
													2.34188	1.18053	0.251159	1.01094
													2.35073	1.46451	0.724246	0.953024
													2.35962	1.33037	0.202192	0.673966
													2.36845	1.03103	0.35304	0.925384
													2.37737	1.4969	0.184812	0.308021
													2.38638	0.936369	0.4881	0.78585
													2.39532	1.27688	0.35304	0.813491
													2.40418	0.846106	0.504684	1.12152
													2.41303	1.07368	0.4881	0.476517
													2.4219	1.02201	0.35304	0.308021
													2.4309	1.01218	0.453341	0.617363
													2.43992	0.898904	0.722665	0.981987
													2.44875	0.960508	0.622364	0.842453
													2.45777	1.16529	0.202192	0.336983
													2.4668	0.669411	0.202192	0.336983
													2.4757	1.08846	0.740044	1.29001
													2.48462	1.00971	0.531539	0.476517
													2.49345	1.56595	0.891688	1.15047
													2.5023	1.98815	0.875095	1.01094
													2.51115	1.29098	0.638949	0.673966
													2.52005	1.52229	0.420173	0.813491
													2.52888	1.21054	0.35304	0.953024
													2.53795	1.59777	0.520483	1.17944
													2.5468	1.02934	0.453341	0.447554
													2.55563	1.35044	0.537853	0.476517
													2.56447	1.06883	0.655533	0.981987
													2.57342	0.709019	0.437552	0.476517
													2.58233	0.963786	0.334875	0.842453
													2.59118	1.01444	0.268529	1.29132
													2.60022	0.739482	1.28026	1.43085
													2.60913	0.636466	1.84655	0.476517
													2.61807	1.09659	1.37978	0.784537
													2.62702	0.884347	2.10482	0.50547
													2.63588	1.07695	1.50773	0.673966
													2.6448	1.26616	1.5488	0.673966
													2.65363	0.872505	2.07164	1.59803
													2.66247	0.740268	1.51484	0.139534
													2.6714	1.01918	1.78416	0.842453
													2.68045	0.975967	2.10561	1.45849
													2.68948	0.959383	1.19497	0.476517
													2.69845	0.86269	1.80153	1.43085
													2.7073	1.25635	1.21155	0.784537
													2.71613	1.59381	1.21155	0.476517
													2.72505	5.62913	1.41453	1.12152
													2.73388	5.53198	1.36319	0.813491
													2.74272	3.73192	0.352255	0.645004
													2.7516	4.08948	1.02595	0.842453
													2.76045	3.56268	1.00937	0.78585
													2.7694	3.07514	0.352255	0.813491
													2.7784	2.40167	0.268529	1.31897
													2.78723	1.4213	0.825342	0.925384
													2.79622	1.86867	0.335661	0.784537
													2.80518	0.992775	0.454136	0.308021
													2.81402	1.16338	0.621569	0.645004
													2.82292	1.02618	0.352255	0.673966
													2.83188	0.778518	0.470721	0.308021
													2.84085	1.11824	0.184812	0.476517
													2.84978	1.02257	0.4881	0.645004
													2.85873	1.14679	0.807177	0.308021
													2.86775	1.23796	0.369625	0.981987
													2.87672	1.00891	0.470721	0.336983
													2.8857	1.3835	0.520483	0.645004
													2.89453	0.835157	1.02674	0.953024
													2.90392	1.47298	0.571816	0.447554
													2.9129	1.08113	0.942236	0.645004
													2.92245	1.39874	0.334875	1.26104
													2.93128	1.19418	0.470721	0.168487
													2.94012	1.35586	0.606566	0.168487
													2.94897	0.832111	0.369625	1.99293
													2.9578	0.865512	0.892474	2.06796
													2.96677	1.33916	0.656328	1.26237
													2.97565	1.08135	0.369625	0.925384
													2.98458	1.07672	0.251159	0.617363
													2.9935	1.0721	0.454136	0.50547
													3.00257	0.893715	0.285908	0.50547
													3.01142	1.26695	0.909058	0.336983
													3.0203	0.797808	0.453341	0.50547
													3.02915	0.851741	0.756629	0.336983
													3.03817	1.15164	0.656328	0.784537
													3.04713	0.72797	0.480991	0.813491
													3.05615	1.15807	0.167433	1.31897
													3.06503	0.916846	1.04332	1.45849

## Sheet: Figure2C
Representative recording of whole MD plaque calcium and AA diameter
Time (min)	MD G5 (AU)	AA (um)
0	0.742343	6.29781
0.00875	0.749974	6.51688
0.017517	0.815591	6.30494
0.026267	0.819855	6.04357
0.035033	0.830149	5.47723
0.043783	0.798168	6.4628
0.05255	0.786924	6.41388
0.0613	0.766951	6.56488
0.07005	0.77237	6.77753
0.078817	0.752593	6.52225
0.087567	0.759615	6.77214
0.096333	0.736504	6.91088
0.105083	0.712032	6.94471
0.11385	0.721531	6.8943
0.1226	0.732141	6.84934
0.13135	0.739024	6.61176
0.140117	0.747503	6.81548
0.148867	0.744645	6.54894
0.157633	0.787942	6.87628
0.166383	0.838592	6.82638
0.17515	0.817001	6.82791
0.1839	0.811986	6.92937
0.192667	0.810099	6.49149
0.201417	0.803689	6.24313
0.210167	0.785666	6.23452
0.218933	0.731807	6.2406
0.227683	0.69987	5.67155
0.23645	0.671929	5.55436
0.2452	0.658586	6.04881
0.253967	0.663896	5.92563
0.262717	0.694081	6.11201
0.271467	0.730719	5.97907
0.280233	0.763139	6.40685
0.288983	0.749195	6.20296
0.29775	0.773328	5.89518
0.3065	0.754034	5.70022
0.315267	0.731675	4.98557
0.324017	0.753083	5.11941
0.332783	0.761643	5.42815
0.341533	0.7453	5.95719
0.350283	0.74958	6.09382
0.35905	0.73093	5.80332
0.3678	0.721785	5.83201
0.376567	0.736044	6.11403
0.385317	0.757197	6.11335
0.394083	0.765897	6.07602
0.402833	0.750706	6.39136
0.411583	0.724338	6.14814
0.42035	0.752146	5.8725
0.4291	0.738853	5.30556
0.437867	0.707053	5.49408
0.446617	0.695474	5.44337
0.455383	0.681745	5.43732
0.464133	0.673825	5.60151
0.4729	0.692086	5.59729
0.48165	0.685842	5.56662
0.4904	0.680469	5.76935
0.499167	0.665094	5.92861
0.507917	0.651995	5.95765
0.516683	0.658997	5.72386
0.525433	0.671377	5.63414
0.5342	0.675712	5.55272
0.54295	0.705928	5.76971
0.5517	0.696867	5.57548
0.560467	0.693503	5.94027
0.569217	0.686742	5.97243
0.577983	0.674488	6.26025
0.586733	0.691377	6.01034
0.5955	0.744975	6.05599
0.60425	0.755854	6.03999
0.613017	0.751917	5.28891
0.621767	0.754119	5.30514
0.630517	0.761494	5.60177
0.639283	0.767145	5.43342
0.648033	0.766364	5.69052
0.6568	0.777516	5.68709
0.66555	0.797695	5.7826
0.674317	0.782864	5.98322
0.683067	0.751841	5.75313
0.691817	0.74991	5.72079
0.700583	0.755247	6.02959
0.709333	0.751658	6.13139
0.7181	0.786247	6.32665
0.72685	0.821412	6.17564
0.735617	0.817007	6.24047
0.744367	0.770852	6.60119
0.753133	0.751865	6.28335
0.761883	0.752376	6.50912
0.770633	0.808462	6.29956
0.7794	0.806964	6.70372
0.78815	0.766144	6.41001
0.796917	0.755279	6.49835
0.805667	0.729715	6.42226
0.814433	0.724063	6.58101
0.823183	0.755776	6.65691
0.83195	0.741991	6.49582
0.8407	0.760524	6.78727
0.84945	0.761322	6.54295
0.858217	0.758291	6.78293
0.866967	0.724738	6.92011
0.875733	0.72536	6.68871
0.884483	0.735278	6.72049
0.89325	0.739142	6.86997
0.902	0.741843	6.61646
0.91075	0.728799	6.87713
0.919517	0.707754	6.61362
0.928267	0.716693	6.7948
0.937033	0.714293	6.86664
0.945783	0.71716	6.81569
0.95455	0.725329	6.78523
0.9633	0.719482	6.65425
0.972067	0.759346	6.16423
0.980817	0.733008	6.26748
0.989567	0.725059	6.2867
0.998333	0.728881	6.43717
1.00708	0.692406	6.53126
1.01585	0.723036	6.40195
1.0246	0.738084	6.88764
1.03337	0.728158	6.67419
1.04212	0.708594	6.56251
1.05088	0.686052	6.5848
1.05963	0.704505	6.47487
1.06838	0.71382	6.30552
1.07715	0.717012	6.10732
1.0859	0.707368	6.12859
1.09467	0.722347	6.13113
1.10342	0.700459	6.42112
1.11218	0.712785	6.49949
1.12093	0.709726	6.38522
1.1297	0.755229	6.28113
1.13845	0.797143	6.35111
1.1472	0.806701	6.47336
1.15597	0.809467	6.4007
1.16472	0.821225	6.05866
1.17348	0.818584	6.00479
1.18223	0.78767	6.2338
1.191	0.752488	6.44438
1.19975	0.739013	6.78704
1.2085	0.766382	6.56677
1.21727	0.793635	6.7149
1.22602	0.773153	6.78857
1.23478	0.797988	6.38298
1.24353	0.81447	6.07033
1.2523	0.814302	5.87114
1.26105	0.783598	5.96711
1.26982	0.768067	6.25432
1.27857	0.751069	6.38687
1.28732	0.735752	6.82334
1.29608	0.786281	6.70325
1.30483	0.759488	6.62328
1.3136	0.751475	6.83844
1.32235	0.73212	6.71719
1.33112	0.739775	6.58377
1.33987	0.776071	6.77006
1.34863	0.799912	6.61603
1.35738	0.787939	6.23373
1.36613	0.805681	6.54219
1.3749	0.824938	6.53367
1.38365	0.85965	6.75319
1.39242	0.841977	6.4193
1.40117	0.847307	6.334
1.40993	0.863672	6.6588
1.41868	0.846858	6.6754
1.42745	0.861047	6.51896
1.4362	0.857709	6.66341
1.44495	0.846948	6.77775
1.45372	0.840948	6.67076
1.46247	0.890338	5.97085
1.47123	0.884278	5.79928
1.47998	0.874069	6.37908
1.48875	0.909443	6.44958
1.4975	0.853652	6.15132
1.50627	0.831858	6.10053
1.51502	0.858692	6.42595
1.52377	0.842185	6.65739
1.53253	0.792448	6.40517
1.54128	0.789956	6.43455
1.55005	0.78002	6.63531
1.5588	0.745153	6.885
1.56757	0.750324	6.75613
1.57632	0.753232	6.9095
1.58508	0.740429	7.03995
1.59383	0.763494	7.17671
1.60258	0.783635	7.09034
1.61135	0.837412	7.08089
1.6201	0.836792	7.14759
1.62887	0.8345	6.67429
1.63762	0.840946	6.74619
1.64638	0.850838	6.77531
1.65513	0.836644	7.08545
1.6639	0.824102	6.66768
1.67265	0.740782	6.29049
1.6814	0.788907	6.79807
1.69017	0.76325	6.81086
1.69892	0.747331	6.89698
1.70768	0.737133	6.97914
1.71643	0.71767	6.71688
1.7252	0.720613	7.00361
1.73395	0.742786	6.81221
1.74272	0.753711	6.97327
1.75147	0.767479	6.74977
1.76022	0.753726	7.30613
1.76898	0.757516	6.90955
1.77773	0.723522	6.99505
1.7865	0.737543	6.85727
1.79525	0.734568	6.99417
1.80402	0.736015	7.26304
1.81277	0.743803	7.00148
1.82153	0.751751	6.97085
1.83028	0.752382	6.85557
1.83903	0.770779	6.95654
1.8478	0.75174	6.79633
1.85655	0.772112	6.7072
1.86532	0.805139	6.1474
1.87407	0.829167	5.86289
1.88283	0.773911	6.0167
1.89158	0.776519	5.99123
1.90035	0.774183	6.22075
1.9091	0.757314	5.52976
1.91785	0.727866	5.91455
1.92662	0.754269	5.81892
1.93537	0.735567	5.9492
1.94413	0.723909	5.62305
1.95288	0.726966	6.14318
1.96165	0.724453	5.66523
1.9704	0.712973	5.03137
1.97917	0.682384	4.60369
1.98792	0.707976	5.12643
1.99668	0.707389	5.54252
2.00543	0.719864	4.95892
2.01418	0.725939	5.01447
2.02295	0.72546	4.4693
2.0317	0.731977	4.72111
2.04047	0.708914	4.91346
2.04922	0.714904	4.6507
2.05798	0.72142	4.91467
2.06673	0.684765	4.94869
2.0755	0.742224	5.28694
2.08425	0.757839	5.48652
2.093	0.709079	5.25908
2.10177	0.737724	5.34528
2.11052	0.740844	5.7485
2.11928	0.724042	5.65412
2.12803	0.756411	5.80189
2.1368	0.757276	5.71201
2.14555	0.748	5.61478
2.15432	0.784135	5.40103
2.16307	0.803268	5.79904
2.17182	0.778785	5.51154
2.18058	0.830044	6.1049
2.18933	0.825059	6.12986
2.1981	0.808837	5.91797
2.20685	0.850038	6.02607
2.21562	0.851496	5.98816
2.22437	0.837271	6.1186
2.23313	0.84289	6.01998
2.24188	0.803233	6.19017
2.25063	0.783141	5.93483
2.2594	0.76542	5.70223
2.26815	0.76513	5.84614
2.27692	0.744159	5.43422
2.28567	0.730766	5.69096
2.29443	0.729534	6.10897
2.30318	0.719746	6.31632
2.31195	0.746595	6.01102
2.3207	0.778754	4.68684
2.32947	0.786007	5.20107
2.33822	0.80187	5.90377
2.34697	0.790735	6.16108
2.35573	0.787004	6.60799
2.36448	0.829461	6.47765
2.37325	0.852737	6.27415
2.382	0.853499	6.43264
2.39077	0.835947	6.88112
2.39952	0.831383	6.63494
2.40828	0.818604	5.9799
2.41703	0.797127	6.12878
2.42578	0.785653	6.06652
2.43455	0.779941	5.96801
2.4433	0.761136	6.08106
2.45207	0.743981	6.55903
2.46082	0.72662	6.23805
2.46958	0.723984	6.36772
2.47833	0.729087	5.92419
2.4871	0.711171	5.6069
2.49585	0.715879	5.80205
2.50462	0.729941	6.03234
2.51337	0.712318	5.89373
2.52212	0.715941	6.31465
2.53088	0.731514	6.13497
2.53963	0.722931	5.54173
2.5484	0.727414	5.43759
2.55715	0.764354	5.92857
2.56592	0.779771	6.08743
2.57467	0.77271	6.24943
2.58343	0.787018	5.78072
2.59218	0.76284	5.50655
2.60093	0.778701	5.95007
2.6097	0.829158	5.82345
2.61845	0.837191	6.27788
2.62722	0.892738	6.47255
2.63597	0.90455	6.02065
2.64473	0.844373	6.36372
2.65348	0.893182	6.68619
2.66225	0.893354	6.76177
2.671	0.880769	6.75685
2.67977	0.860553	7.02216
2.68852	0.836734	6.76633
2.69727	0.827262	6.94302
2.70603	0.822822	7.13817
2.71478	0.842414	6.93552
2.72355	0.839198	6.96065
2.7323	0.823243	6.81274
2.74107	0.805462	7.29304
2.74982	0.801987	7.25609
2.75858	0.839066	6.88301
2.76733	0.898533	7.24023
2.7761	0.904183	6.42451
2.78485	0.91431	6.41237
2.7936	0.893065	6.00083
2.80237	0.869621	6.83988
2.81112	0.90831	6.76239
2.81988	0.889833	6.64408
2.82863	0.856873	6.94768
2.8374	0.848104	6.85932
2.84615	0.827474	7.15999
2.85492	0.819283	7.22124
2.86367	0.832484	6.90468
2.87242	0.856619	7.48598
2.88118	0.840938	7.13941
2.88993	0.818494	6.18385
2.8987	0.814113	7.07848
2.90745	0.831556	6.85253
2.91622	0.829138	5.64395
2.92497	0.816557	5.1931
2.93373	0.770784	6.07945
2.94248	0.783638	5.96764
2.95125	0.790389	5.87668
2.96	0.798464	6.02867
2.96875	0.783432	6.35142
2.97752	0.753089	6.21571
2.98627	0.788831	6.55152
2.99503	0.786954	6.48478
3.00378	0.769496	6.73331
3.01255	0.788841	6.73746
3.0213	0.784357	6.67526
3.03007	0.830284	6.457
3.03882	0.859962	6.39398
3.04758	0.81245	6.65939
3.05633	0.795375	6.20192
3.06508	0.789649	6.25629
3.07385	0.782588	5.49852
3.0826	0.751329	5.09216
3.09137	0.730967	4.87227
3.10012	0.754317	5.14106
3.10888	0.827864	5.60535
3.11763	0.836643	5.76753
3.1264	0.834193	5.49351
3.13515	0.822026	5.4444
3.14392	0.823218	5.76591
3.15267	0.775431	5.70748
3.16142	0.790924	5.68307
3.17018	0.790308	5.61312
3.17893	0.784525	5.88045
3.1877	0.786033	5.87624
3.19645	0.769496	5.88063
3.20522	0.736472	5.88546
3.21397	0.694189	5.90437
3.22273	0.717778	6.20184
3.23148	0.748271	5.54065
3.24025	0.790154	5.554
3.249	0.78745	5.03233
3.25775	0.792635	5.59086
3.26652	0.820162	5.70744
3.27527	0.778433	5.94921
3.28403	0.778262	5.90048
3.29278	0.776714	5.92856
3.30155	0.764907	6.17714
3.3103	0.730289	6.11902
3.31907	0.757119	6.21432
3.32782	0.744827	6.30299
3.33658	0.763809	5.74524
3.34533	0.771129	5.84406
3.35408	0.774103	6.17975
3.36285	0.752258	6.4911
3.3716	0.764539	5.87843
3.38037	0.747405	5.58161
3.38912	0.749993	6.05738
3.39788	0.719765	5.9613
3.40663	0.73121	6.18351
3.4154	0.741897	6.38147
3.42415	0.733346	6.08404
3.43292	0.706101	6.03358
3.44167	0.697919	6.05894
3.45042	0.705602	6.27371
3.45918	0.727934	5.71314
3.46793	0.733072	5.70779
3.4767	0.736621	5.94183
3.48545	0.728921	6.08191
3.49422	0.768379	6.11493
3.50297	0.77677	6.34295
3.51173	0.760336	6.27967
3.52048	0.746311	6.56943
3.52925	0.752802	6.53859
3.538	0.754419	6.30987
3.54675	0.794635	6.5127
3.55552	0.799794	6.74163
3.56427	0.78862	6.05523
3.57303	0.758675	5.15912
3.58178	0.784088	5.51798
3.59055	0.801632	5.88388
3.5993	0.842607	6.21884
3.60807	0.86645	6.60317
3.61682	0.887471	6.53806
3.62558	0.868703	6.68867
3.63433	0.831717	6.57042
3.64308	0.846558	6.60577
3.65185	0.819792	6.44816
3.6606	0.832716	6.25036
3.66937	0.816672	6.06793
3.67812	0.850601	6.3252
3.68688	0.86436	6.36374
3.69563	0.871232	6.37264
3.7044	0.863539	5.99431
3.71315	0.865451	5.483
3.72192	0.854774	5.53738
3.73067	0.855309	5.79176
3.73943	0.806901	5.88988
3.74818	0.803108	6.65755
3.75693	0.791234	6.52872
3.7657	0.815869	6.43677
3.77445	0.870676	6.28622
3.78322	0.909258	6.41541
3.79197	0.914496	5.68065
3.80073	0.873906	6.09022
3.80948	0.890615	5.98376
3.81825	0.874521	6.0841
3.827	0.842854	6.28899
3.83577	0.816587	6.27394
3.84452	0.846121	6.11137
3.85327	0.810798	6.45851
3.86203	0.841564	6.08102
3.87078	0.82539	6.43483
3.87955	0.824794	6.22912
3.8883	0.820051	5.49624
3.89707	0.844026	5.99123
3.90582	0.840706	6.39704
3.91458	0.832882	6.24232
3.92333	0.822442	6.40627
3.9321	0.839595	6.57503
3.94085	0.827729	6.2328
3.9496	0.818177	5.96842
3.95837	0.771042	5.85936
3.96712	0.872124	5.91662
3.97588	0.875796	6.4838
3.98463	0.880619	6.3504
3.9934	0.886864	6.46653
4.00215	0.92478	6.52472
4.01092	0.940886	6.80095
4.01967	0.997406	6.74625
4.02843	1	6.83918
4.03718	0.987086	6.70948
4.04595	0.958735	6.76715
4.0547	0.914751	6.71513
4.06345	0.872384	6.61798
4.07222	0.890767	6.67255
4.08097	0.867656	6.52179
4.08973	0.840343	6.39839
4.09848	0.836185	6.32246
4.10725	0.852036	6.2801
4.116	0.821419	6.58191
4.12477	0.828179	7.22218
4.13352	0.75401	6.88537
4.14228	0.782065	6.87933
4.15103	0.841062	6.86009
4.1598	0.866865	6.35555
4.16855	0.866256	5.62979
4.1773	0.825356	5.96949
4.18607	0.886057	6.55266
4.19482	0.87956	6.1014
4.20358	0.8631	5.49555
4.21233	0.895158	5.63801
4.2211	0.893273	5.46791
4.22985	0.883871	5.76421
4.23862	0.884785	5.98986
4.24737	0.881717	5.83918
4.25613	0.846462	5.94619
4.26488	0.855665	6.33488
4.27363	0.855001	6.77685
4.2824	0.793725	6.67756
4.29115	0.843732	6.20616
4.29992	0.831921	6.08025
4.30867	0.785884	5.77813
4.31743	0.829611	5.77107
4.32618	0.826062	5.60205
4.33495	0.785449	6.10233
4.3437	0.817251	6.32211
4.35247	0.820988	6.38564
4.36122	0.796496	6.22944
4.36998	0.793239	5.9373
4.37873	0.735316	5.15584
4.38748	0.742269	5.1067
4.39625	0.74248	5.87074
4.405	0.795448	6.23362
4.41377	0.762248	6.23201
4.42252	0.776632	6.47396
4.43128	0.772396	6.59632
4.44003	0.751436	6.53848
4.4488	0.753315	6.58348
4.45755	0.741707	6.01778
4.46632	0.73867	5.69197
4.47507	0.750638	4.93446
4.48383	0.764569	5.31588
4.49258	0.757108	5.48005
4.50133	0.732825	5.66559
4.5101	0.78013	5.77278
4.51885	0.779774	5.20195
4.52762	0.798852	4.81085
4.53637	0.757811	5.0405
4.54513	0.767438	5.53495
4.55388	0.777958	5.25277
4.56265	0.777322	5.69991
4.5714	0.769031	5.90292
4.58017	0.732186	6.17297
4.58892	0.72796	6.08133
4.59768	0.734197	6.06147
4.60643	0.720756	6.00959
4.61518	0.706039	6.16439
4.62395	0.682358	6.0474
4.6327	0.728242	6.20979
4.64147	0.722779	6.37041
4.65022	0.726187	5.43871
4.65898	0.739037	5.65061
4.66773	0.744115	4.92958
4.6765	0.727037	5.08051
4.68525	0.726397	5.7622
4.69402	0.730326	5.64161
4.70277	0.732037	6.30287
4.71153	0.732946	5.72701
4.72028	0.724121	6.05642
4.72903	0.730716	6.19742
4.7378	0.749696	5.39233
4.74655	0.756636	5.07224
4.75532	0.744508	5.46218
4.76407	0.78039	5.24781
4.77283	0.808575	4.98723
4.78158	0.818343	5.41657
4.79035	0.83195	5.74702
4.7991	0.865114	5.90739
4.80787	0.852898	5.90228
4.81662	0.831668	6.10408
4.82538	0.85568	6.03405
4.83413	0.844994	5.70179
4.8429	0.828452	5.6478
4.85165	0.797568	5.76229
4.8604	0.793209	5.49772
4.86917	0.783478	5.28476
4.87792	0.790155	5.46101
4.88668	0.806994	4.61928
4.89543	0.826487	5.1279
4.9042	0.800151	5.63082
4.91295	0.787677	5.77462
4.92172	0.767239	5.981
4.93047	0.773908	5.88586
4.93923	0.74954	6.12013
4.94798	0.756213	5.94748
4.95675	0.765879	5.42716
4.9655	0.754744	5.62293
4.97425	0.776826	5.04204
4.98302	0.769187	5.62538
4.99177	0.766819	5.92314

## Sheet: Figure2D
Representative recording of a single MD cell calcium signaling
Time (min)	G5
0.00875	1
0.0175	1.01528
0.02625	0.922121
0.035	1.09226
0.04375	0.9433
0.0525	0.969286
0.06125	0.984526
0.07	1.06397
0.07875	0.923176
0.0875	0.969638
0.09625	1.05244
0.105	0.934391
0.11375	0.925599
0.1225	0.95518
0.13125	1.00027
0.14	0.997304
0.14875	0.981869
0.1575	1.05408
0.16625	1.0501
0.175	0.985776
0.18375	0.947364
0.1925	1.0059
0.20125	0.861944
0.21	0.899301
0.21875	1.05408
0.2275	0.845922
0.23625	0.995037
0.245	0.982767
0.25375	0.891759
0.2625	0.956313
0.27125	1.00653
0.28	1.01516
0.28875	0.861045
0.2975	0.96487
0.30625	1.06881
0.315	0.968387
0.32375	1.08104
0.3325	0.857333
0.34125	0.945098
0.35	0.964167
0.35875	0.920871
0.3675	1.02649
0.37625	0.929194
0.385	0.916807
0.39375	1.08796
0.4025	0.98097
0.41125	1.06088
0.42	0.942519
0.42875	0.946544
0.4375	0.998906
0.44625	0.965144
0.455	0.947442
0.46375	1.00305
0.4725	0.991794
0.48125	0.939979
0.49	1.03603
0.49875	1.00781
0.5075	0.950686
0.51625	1.08964
0.525	0.986167
0.53375	1.00637
0.5425	1.07565
0.55125	1.007
0.56	2.47376
0.56875	4.15279
0.5775	3.40815
0.58625	2.50725
0.595	1.89004
0.60375	1.31449
0.6125	1.076
0.62125	1.07671
0.63	1.0576
0.63875	1.01141
0.6475	1.07546
0.65625	0.978274
0.665	0.968895
0.67375	0.976007
0.6825	0.990192
0.69125	1.0399
0.7	0.901293
0.70875	0.91286
0.7175	1.01336
0.72625	1.03204
0.735	0.998085
0.74375	1.03603
0.7525	0.851784
0.76125	1.07167
0.77	1.05064
0.77875	0.962799
0.7875	0.961627
0.79625	0.970068
0.805	1.0687
0.81375	0.997577
0.8225	0.915361
0.83125	0.957602
0.84	0.944473
0.84875	0.937361
0.8575	0.927396
0.86625	1.00379
0.875	1.0415
0.88375	0.99703
0.8925	1.05553
0.90125	1.10359
0.91	1.10512
0.91875	1.14021
0.9275	0.967293
0.93625	1.03017
0.945	1.06897
0.95375	1.05975
0.9625	1.03396
0.97125	1.02325
0.98	0.961979
0.98875	0.979172
0.9975	0.966238
1.00625	0.983197
1.015	0.958423
1.02375	0.938728
1.0325	1.01438
1.04125	0.899809
1.05	1.02575
1.05875	0.978899
1.0675	1.08487
1.07625	1.02091
1.085	1.10238
1.09375	1.04267
1.1025	1.04924
1.11125	0.988941
1.12	0.967371
1.12875	1.0025
1.1375	1.03087
1.14625	1.0794
1.155	1.12055
1.16375	1.06053
1.1725	0.996327
1.18125	1.05568
1.19	1.06495
1.19875	1.02989
1.2075	1.09109
1.21625	1.09304
1.225	0.978352
1.23375	1.0397
1.2425	1.00141
1.25125	1.16412
1.26	1.61533
1.26875	1.38135
1.2775	1.1889
1.28625	1.16885
1.295	1.03658
1.30375	3.09132
1.3125	3.70794
1.32125	3.10257
1.33	2.34563
1.33875	1.54097
1.3475	1.15216
1.35625	1.09378
1.365	1.03036
1.37375	1.10304
1.3825	0.991012
1.39125	1.14884
1.4	0.925325
1.40875	1.01794
1.4175	1.02946
1.42625	1.06342
1.435	0.904693
1.44375	1.0227
1.4525	0.968192
1.46125	1.00375
1.47	1.0456
1.47875	0.987574
1.4875	1.08769
1.49625	1.07776
1.505	1.1041
1.51375	1.01786
1.5225	0.944668
1.53125	1.10312
1.54	1.03599
1.54875	1.03341
1.5575	0.875034
1.56625	0.97206
1.575	1.0213
1.58375	1.05463
1.5925	1.05885
1.60125	1.09386
1.61	1.00762
1.61875	1.05639
1.6275	0.92427
1.63625	1.05318
1.645	0.944942
1.65375	0.987691
1.6625	1.01903
1.67125	0.898206
1.68	1.07995
1.68875	1.10812
1.6975	1.02145
1.70625	1.06358
1.715	1.00465
1.72375	0.966473
1.7325	1.00742
1.74125	1.05858
1.75	0.976632
1.75875	1.11946
1.7675	1.00484
1.77625	0.973155
1.785	1.03744
1.79375	1.01606
1.8025	1.06358
1.81125	1.03376
1.82	1.03673
1.82875	0.994529
1.8375	1.02622
1.84625	1.03325
1.855	1.05893
1.86375	1.03415
1.8725	0.989215
1.88125	1.49596
1.89	3.98605
1.89875	3.03771
1.9075	3.53179
1.91625	2.49353
1.925	1.93021
1.93375	1.47153
1.9425	1.23102
1.95125	1.03107
1.96	1.05549
1.96875	1.08972
1.9775	1.0812
1.98625	1.01004
1.995	1.04752
2.00375	1.00152
2.0125	1.04767
2.02125	0.944668
2.03	1.02767
2.03875	1.08147
2.0475	1.01641
2.05625	1.14274
2.065	1.00531
2.07375	1.0642
2.0825	1.07014
2.09125	1.12676
2.1	1.02388
2.10875	1.11981
2.1175	1.07409
2.12625	1.02137
2.135	1.11426
2.14375	1.03376
2.1525	1.07178
2.16125	1.08921
2.17	1.10933
2.17875	1.18143
2.1875	1.11086
2.19625	1.08534
2.205	1.12942
2.21375	1.12407
2.2225	1.14974
2.23125	1.03986
2.24	1.13853
2.24875	1.01196
2.2575	1.03107
2.26625	1.0855
2.275	0.994178
2.28375	1.0955
2.2925	1.02786
2.30125	1.04185
2.31	1.07186
2.31875	1.08437
2.3275	1.05264
2.33625	1.04537
2.345	1.00727
2.35375	1.13313
2.3625	1.01254
2.37125	1.11172
2.38	1.1438
2.38875	0.974483
2.3975	1.10214
2.40625	0.994959
2.415	1.14497
2.42375	1.06881
2.4325	1.06666
2.44125	1.07768
2.45	1.0608
2.45875	0.997187
2.4675	1.08972
2.47625	1.10125
2.485	0.982455
2.49375	0.951467
2.5025	1.57473
2.51125	3.17217
2.52	3.70154
2.52875	2.57329
2.5375	1.80747
2.54625	1.22699
2.555	1.18655
2.56375	1.25869
2.5725	1.14364
2.58125	1.01071
2.59	1.19034
2.59875	1.06799
2.6075	1.11821
2.61625	1.09882
2.625	1.12422
2.63375	1.08237
2.6425	1.15818
2.65125	1.05181
2.66	1.04627
2.66875	1.10133
2.6775	1.19429
2.68625	1.09406
2.695	1.10781
2.70375	0.969911
2.7125	1.03493
2.72125	1.12262
2.73	1.04275
2.73875	1.0778
2.7475	1.083
2.75625	1.10554
2.765	1.07886
2.77375	1.08479
2.7825	1.10304
2.79125	1.12891
2.8	1.09574
2.80875	0.998476
2.8175	1.16135
2.82625	1.06537
2.835	1.02145
2.84375	1.13239
2.8525	1.0422
2.86125	1.03009
2.87	1.15279
2.87875	1.00109
2.8875	1.05154
2.89625	1.08921
2.905	1.07679
2.91375	1.1463
2.9225	0.912938
2.93125	1.07026
2.94	1.06033
2.94875	1.0617
2.9575	1.0803
2.96625	1.13411
2.975	1.07053
2.98375	1.42937
2.9925	1.43343
3.00125	1.28909
3.01	1.16041
3.01875	1.06452
3.0275	1.15224
3.03625	1.13817
3.045	1.07776
3.05375	1.09046
3.0625	1.12735
3.07125	1.1093
3.08	1.09277
3.08875	1.1243
3.0975	1.08675
3.10625	1.10844
3.115	1.13485
3.12375	1.04994
3.1325	1.1583
3.14125	1.11418
3.15	1.10328
3.15875	1.11895
3.1675	1.14282
3.17625	1.17119
3.185	1.06752
3.19375	1.10633
3.2025	1.09988
3.21125	2.68887
3.22	4.65054
3.22875	4.1948
3.2375	2.9916
3.24625	1.93861
3.255	1.39186
3.26375	1.28815
3.2725	1.16822
3.28125	1.25134
3.29	1.03583
3.29875	1.07624
3.3075	1.05435
3.31625	1.12289
3.325	1.11121
3.33375	0.973467
3.3425	1.18225
3.35125	1.00152
3.36	1.02145
3.36875	1.06799
3.3775	1.0456
3.38625	1.06033
3.395	1.22438
3.40375	1.00656
3.4125	1.0236
3.42125	1.06412
3.43	1.03896
3.43875	0.995076
3.4475	1.03505
3.45625	1.01493
3.465	1.08288
3.47375	1.06737
3.4825	0.975538
3.49125	1.04599
3.5	1.01465
3.50875	1.022
3.5175	1.02399
3.52625	0.898597
3.535	1.13036
3.54375	1.00442
3.5525	1.05389
3.56125	1.04455
3.57	1.16717
3.57875	1.10168
3.5875	0.959673
3.59625	1.10769
3.605	1.22512
3.61375	1.08218
3.6225	1.05099
3.63125	1.04888
3.64	0.961705
3.64875	0.957759
3.6575	1.0007
3.66625	0.988316
3.675	0.976163
3.68375	0.95518
3.6925	0.971592
3.70125	0.985698
3.71	1.1474
3.71875	1.15556
3.7275	1.12962
3.73625	1.00672
3.745	1.07014
3.75375	1.11981
3.7625	1.11606
3.77125	1.06217
3.78	1.0973
3.78875	1.19268
3.7975	1.15591
3.80625	1.09406
3.815	1.09441
3.82375	1.05822
3.8325	1.044
3.84125	1.16975
3.85	1.19988
3.85875	1.1411
3.8675	1.25736
3.87625	1.16224
3.885	1.18002
3.89375	1.25001
3.9025	1.17424
3.91125	1.25571
3.92	2.52296
3.92875	4.82803
3.9375	4.54648
3.94625	3.22688
3.955	2.18116
3.96375	1.49381
3.9725	1.23364
3.98125	1.30964
3.99	1.12645
3.99875	1.27713
4.0075	1.08651
4.01625	1.11543
4.025	1.09675
4.03375	1.05733
4.0425	1.13009
4.05125	1.05733
4.06	1.06397
4.06875	1.11129
4.0775	1.05912
4.08625	1.22582
4.095	1.15521
4.10375	1.08921
4.1125	1.1034
4.12125	1.02759
4.13	1.07194
4.13875	1.1785
4.1475	1.09539
4.15625	1.11219
4.165	1.12145
4.17375	1.12794
4.1825	1.149
4.19125	1.07174
4.2	1.03181
4.20875	1.11227
4.2175	1.098
4.22625	1.22402
4.235	1.08327
4.24375	1.04115
4.2525	1.17623
4.26125	1.04869
4.27	1.12907
4.27875	1.10086
4.2875	1.08495
4.29625	1.15298
4.305	1.13114
4.31375	1.17491
4.3225	1.1508
4.33125	1.07393
4.34	1.08612
4.34875	1.20734
4.3575	0.985893
4.36625	1.11203
4.375	1.10519
4.38375	1.12692
4.3925	1.08984
4.40125	1.11543
4.41	1.07893
4.41875	1.14228
4.4275	1.17076
4.43625	1.07534
4.445	1.14193
4.45375	1.01876
4.4625	1.12028
4.47125	1.09218
4.48	1.08022
4.48875	1.18237
4.4975	1.15443
4.50625	1.17139
4.515	1.15091
4.52375	1.11946
4.5325	1.09566
4.54125	1.09234
4.55	1.15423
4.55875	1.1801
4.5675	1.21711
4.57625	1.17334
4.585	1.12172
4.59375	1.19851
4.6025	1.05803
4.61125	1.04357
4.62	1.19054
4.62875	1.03771
4.6375	0.996288
4.64625	1.01223
4.655	1.04552
4.66375	0.994334
4.6725	1.05119
4.68125	1.09136
4.69	1.04951
4.69875	1.09988
4.7075	1.1234
4.71625	1.68774
4.725	4.44344
4.73375	4.72049
4.7425	3.81966
4.75125	2.66922
4.76	1.80704
4.76875	1.43035
4.7775	0.915752
4.78625	0.935954
4.795	1.03001
4.80375	0.900004
4.8125	0.915478
4.82125	0.977179
4.83	0.917549
4.83875	1.06666
4.8475	1.19573
4.85625	1.04607
4.865	1.09171
4.87375	1.08612
4.8825	1.03826
4.89125	1.27693
4.9	1.03869
4.90875	1.029
4.9175	1.03658
4.92625	1.0399
4.935	1.03638
4.94375	1.01735
4.9525	1.07151
4.96125	0.940721
4.97	1.06639
4.97875	0.949943
4.9875	1.04857
4.99625	0.992263
5.005	1.03404
5.01375	1.08315
5.0225	0.98265
5.03125	0.994686
5.04	1.10089
5.04875	1.04095
5.0575	1.02774
5.06625	1.07049
5.075	1.02892
5.08375	1.03673
5.0925	1.0449
5.10125	0.947872
5.11	0.9966
5.11875	1.07651
5.1275	1.01641
5.13625	1.30741
5.145	1.47743
5.15375	1.50932
5.1625	1.40155
5.17125	1.20148
5.18	1.02802
5.18875	1.07804
5.1975	0.993084
5.20625	1.10996
5.215	1.07088
5.22375	1.01391
5.2325	1.11551
5.24125	0.99621
5.25	0.978235
5.25875	0.99027
5.2675	0.997734
5.27625	1.02219
5.285	1.00231
5.29375	0.958931
5.3025	1.03341
5.31125	1.13548
5.32	2.06393
5.32875	4.41362
5.3375	3.77332
5.34625	2.55269
5.355	1.85643
5.36375	1.13942
5.3725	1.15646
5.38125	1.06745
5.39	1.00656
5.39875	0.990387
5.4075	0.898402
5.41625	1.12379
5.425	1.02399
5.43375	1.04822
5.4425	0.92427
5.45125	0.961354
5.46	0.975851
5.46875	0.924895
5.4775	0.995155
5.48625	0.977648
5.495	1.03404
5.50375	1.02477
5.5125	1.01555
5.52125	0.995584
5.53	1.08741
5.53875	1.07346
5.5475	1.09683
5.55625	1.0574
5.565	0.984448
5.57375	1.09765
5.5825	1.02181
5.59125	1.09359
5.6	1.06557
5.60875	1.0617
5.6175	0.964597
5.62625	1.11938
5.635	1.05721
5.64375	1.07393
5.6525	1.07893
5.66125	1.11211
5.67	0.968465
5.67875	0.911531
5.6875	0.940174
5.69625	0.922942
5.705	0.941698
5.71375	0.961354
5.7225	0.971631
5.73125	0.897659
5.74	1.02395
5.74875	0.977805
5.7575	1.12442
5.76625	1.07995
5.775	1.07776
5.78375	1.08651
5.7925	0.980696
5.80125	1.09511
5.81	1.07041
5.81875	1.21301
5.8275	1.15091
5.83625	1.05076
5.845	1.08804
5.85375	1.18413
5.8625	1.13743
5.87125	1.08855
5.88	1.09773
5.88875	1.04107
5.8975	1.03071
5.90625	0.99027
5.915	1.0397
5.92375	0.958306
5.9325	1.07714
5.94125	1.0204
5.95	1.09578
5.95875	0.953382
5.9675	1.01106
5.97625	0.931343
5.985	1.06002
5.99375	1.03646
6.0025	1.13458
6.01125	1.04771
6.02	0.997734
6.02875	1.1193
6.0375	1.06018
6.04625	1.11227
6.055	0.980774
6.06375	1.07679
6.0725	1.21152
6.08125	1.15396
6.09	1.17784
6.09875	1.12762
6.1075	1.06916
6.11625	4.31601
6.125	4.52308
6.13375	3.68934
6.1425	2.67668
6.15125	2.25446
6.16	1.52882
6.16875	1.26877
6.1775	1.17111
6.18625	1.10644
6.195	1.13274
6.20375	1.02157
6.2125	1.14552
6.22125	1.07139
6.23	1.03224
6.23875	1.09281
6.2475	1.0061
6.25625	1.08784
6.265	1.05029
6.27375	0.92724
6.2825	1.09414
6.29125	1.00195
6.3	1.01418
6.30875	1.04525
6.3175	1.04959
6.32625	1.06162
6.335	1.01645
6.34375	1.04615
6.3525	1.01841
6.36125	1.07049
6.37	1.0025
6.37875	1.00285
6.3875	1.11012
6.39625	1.07843
6.405	1.0855
6.41375	1.15826
6.4225	1.00402
6.43125	1.0619
6.44	1.1057
6.44875	1.10996
6.4575	1.05424
6.46625	1.10949
6.475	1.05432
6.48375	0.987613
6.4925	1.04095
6.50125	1.15951
6.51	1.1243
6.51875	1.05486
6.5275	1.00801
6.53625	0.985972
6.545	0.95811
6.55375	0.979954
6.5625	0.962604
6.57125	0.993084
6.58	0.955336
6.58875	0.927475
6.5975	1.0574
6.60625	1.02997
6.615	1.08167
6.62375	1.0687
6.6325	1.05127
6.64125	0.984291
6.65	1.01309
6.65875	1.05838
6.6675	1.05525
6.67625	1.04634
6.685	0.944004
6.69375	0.941151
6.7025	1.06037
6.71125	1.06151
6.72	1.06756
6.72875	1.06182
6.7375	1.07393
6.74625	1.01653
6.755	1.00879
6.76375	1.03845
6.7725	1.02665
6.78125	0.982494
6.79	1.02067
6.79875	1.04861
6.8075	1.01985
6.81625	0.90145
6.825	1.03325
6.83375	1.02364
6.8425	0.990895
6.85125	0.98687
6.86	1.13364
6.86875	1.05307
6.8775	1.0456
6.88625	1.09414
6.895	0.93064
6.90375	0.910515
6.9125	1.02075
6.92125	0.990036
6.93	0.950061
6.93875	1.02454
6.9475	1.03017
6.95625	1.06127
6.965	1.11176
6.97375	0.966238
6.9825	1.00879
6.99125	1.04349
7	0.96827
7.00875	1.01583
7.0175	0.932711
7.02625	0.93021
7.035	0.993005
7.04375	0.959204
7.0525	1
7.06125	1.30542
7.07	4.32992
7.07875	4.2495
7.0875	3.50475
7.09625	2.51577
7.105	1.96702
7.11375	1.28877
7.1225	1.03431
7.13125	1.07323
7.14	1.10383
7.14875	0.858075
7.1575	0.804697
7.16625	0.854636
7.175	0.9467
7.18375	0.99238
7.1925	1.00106
7.20125	0.989762
7.21	1.04107
7.21875	1.00019
7.2275	0.919972
7.23625	0.994607
7.245	1.01446
7.25375	0.927943
7.2625	0.94799
7.27125	0.914032
7.28	1.03161
7.28875	0.955336
7.2975	0.939002
7.30625	0.87226
7.315	0.884842
7.32375	0.812434
7.3325	0.894377
7.34125	0.903951
7.35	0.895979
7.35875	0.999258
7.3675	0.913759
7.37625	1.02274
7.385	0.966824
7.39375	0.921848
7.4025	0.927396
7.41125	0.950842
7.42	0.990739
7.42875	1.03505
7.4375	0.935407
7.44625	0.941698
7.455	0.905748
7.46375	0.874604
7.4725	0.918174
7.48125	0.95686
7.49	0.941268
7.49875	0.977375
7.5075	1.08073
7.51625	0.940799
7.525	0.999726
7.53375	0.987574
7.5425	0.922903
7.55125	0.983002
7.56	0.973116
7.56875	1.01661
7.5775	1.03833
7.58625	0.933336
7.595	0.939627
7.60375	1.03411
7.6125	0.988746
7.62125	0.934235
7.63	1.04615
7.63875	1.05865
7.6475	0.991481
7.65625	0.987339
7.665	0.939432
7.67375	0.970146
7.6825	1.06729
7.69125	0.991794
7.7	0.97886
7.70875	0.939158
7.7175	1.05193
7.72625	0.993279
7.735	1.00277
7.74375	1.01043
7.7525	1.00692
7.76125	1.00914
7.77	1.01157
7.77875	1.02938
7.7875	1.05729
7.79625	1.1225
7.805	1.88238
7.81375	4.10105
7.8225	4.50537
7.83125	3.36767
7.84	2.63339
7.84875	1.4779
7.8575	1.0821
7.86625	0.979251
7.875	0.986675
7.88375	0.983549
7.8925	0.983393
7.90125	0.989684
7.91	0.903443
7.91875	1.029
7.9275	0.960728
7.93625	1.00016
7.945	0.995389
7.95375	0.953109
7.9625	1.00152
7.97125	0.961197
7.98	1.05318
7.98875	0.94881
7.9975	0.987222
8.00625	0.992263
8.015	0.930991
8.02375	1.08319
8.0325	0.955805
8.04125	1.04529
8.05	0.957876
8.05875	1.03376
8.0675	1.0236
8.07625	1.01965
8.085	1.12434
8.09375	0.999258
8.1025	1.08382
8.11125	0.989762
8.12	0.994139
8.12875	1.03783
8.1375	0.957407
8.14625	1.03235
8.155	0.957133
8.16375	1.09449
8.1725	0.987769
8.18125	1.07319
8.19	1.08749
8.19875	0.943652
8.2075	0.972764
8.21625	0.718378
8.225	0.772537
8.23375	0.796686
8.2425	0.75171
8.25125	0.827439
8.26	0.804423
8.26875	0.963073
8.2775	0.919659
8.28625	0.925091
8.295	1.00864
8.30375	0.992458
8.3125	0.991481
8.32125	0.90313
8.33	1.01903
8.33875	0.820445
8.3475	0.886523
8.35625	1.0272
8.365	0.970966
8.37375	0.998359
8.3825	1.01309
8.39125	0.955531
8.4	0.906022
8.40875	1.01434
8.4175	0.97421
8.42625	0.918135
8.435	0.975656
8.44375	0.986597
8.4525	0.861826
8.46125	0.977101
8.47	0.915439
8.47875	1.08749
8.4875	1.04634
8.49625	0.947442
8.505	1.02055
8.51375	0.987613
8.5225	1.00063
8.53125	0.97886
8.54	0.98902
8.54875	1.07655
8.5575	1.01579
8.56625	1.01626
8.575	0.91751
8.58375	0.978782
8.5925	1.21965
8.60125	1.57106
8.61	4.12575
8.61875	3.72006
8.6275	2.94725
8.63625	1.97581
8.645	1.39084
8.65375	1.20265
8.6625	0.93783
8.67125	1.02595
8.68	1.06834
8.68875	1.09523
8.6975	1.1166
8.70625	1.1023
8.715	0.984643
8.72375	0.981126
8.7325	0.963503
8.74125	1.05514
8.75	0.93064
8.75875	0.98902
8.7675	1.05389
8.77625	1.03845
8.785	1.07124
8.79375	1.03224
8.8025	1.04767
8.81125	0.98562
8.82	1.01133
8.82875	1.00864
8.8375	1.07339
8.84625	0.998085
8.855	1.08866
8.86375	1.07534
8.8725	0.984799
8.88125	1.04681
8.89	0.978508
8.89875	1.12071
8.9075	1.05975
8.91625	1.08632
8.925	1.00465
8.93375	0.987886
8.9425	1.10086
8.95125	1.04931
8.96	0.956977
8.96875	0.987691
8.9775	0.978625
8.98625	1.14552
8.995	0.991091
9.00375	1.01032
9.0125	1.00098
9.02125	1.01446
9.03	1.06745
9.03875	1.01071
9.0475	1.08167
9.05625	1.03888
9.065	1.08433
9.07375	0.940331
9.0825	0.898675
9.09125	0.958423
9.1	0.998906
9.10875	1.09718
9.1175	0.88027
9.12625	0.984252
9.135	0.997812
9.14375	0.927318
9.1525	1.0599
9.16125	0.908015
9.17	1.00457
9.17875	1.06178
9.1875	0.965965
9.19625	0.948068
9.205	0.964597
9.21375	0.889766
9.2225	1.0068
9.23125	1.00742
9.24	1.04017
9.24875	0.952132
9.2575	1.03251
9.26625	2.50373
9.275	4.15924
9.28375	4.34965
9.2925	3.54832
9.30125	2.41159
9.31	1.35454
9.31875	1.06295
9.3275	1.08558
9.33625	1.01059
9.345	0.995663
9.35375	1.06557
9.3625	1.0068
9.37125	1.06385
9.38	0.958657
9.38875	0.937126
9.3975	0.946895
9.40625	0.921457
9.415	1.01454
9.42375	0.987847
9.4325	1.01114
9.44125	1.00954
9.45	1.02235
9.45875	0.99281
9.4675	0.967293
9.47625	0.985464
9.485	0.999258
9.49375	0.970693
9.5025	0.906647
9.51125	0.957251
9.52	0.996835
9.52875	1.06268
9.5375	1.04896
9.54625	0.979251
9.555	1.05416
9.56375	1.03044
9.5725	1.0413
9.58125	1.06537
9.59	1.04193
9.59875	1.105
9.6075	1.14325
9.61625	0.997734
9.625	0.955883
9.63375	0.997499
9.6425	1.00422
9.65125	1.11606
9.66	1.13903
9.66875	0.710015
9.6775	0.685319
9.68625	0.880896
9.695	1.14939
9.70375	0.99156
9.7125	1.07069
9.72125	1.14802
9.73	0.898285
9.73875	1.05146
9.7475	1.00305
9.75625	1.02399
9.765	1.09968
9.77375	1.04427
9.7825	1.11918
9.79125	1.20582
9.8	1.0796
9.80875	0.947911
9.8175	1.07206
9.82625	0.859326
9.835	1.0379
9.84375	0.937752
9.8525	0.881599

## Sheet: Figure2E
Representative recording of MD cell calcium in vivo and in vitro
Time (min)	G5 In vitro	G5 in vivo
0	1	1
0.003317	1.05135	1.01528
0.006633	1.24318	0.922121
0.00995	1.31968	1.09226
0.013283	1.32688	0.9433
0.0166	1.26564	0.969286
0.019917	1.2229	0.984526
0.023233	1.17335	1.06397
0.026567	1.09797	0.923176
0.029883	1.04222	0.969638
0.0332	1.07832	1.05244
0.036517	1.06207	0.934391
0.03985	1.00011	0.925599
0.043167	1.02917	0.95518
0.046483	1.0986	1.00027
0.0498	1.36489	0.997304
0.053117	1.60473	0.981869
0.05645	1.7403	1.05408
0.059767	1.78564	1.0501
0.063083	1.73705	0.985776
0.0664	1.64066	0.947364
0.069733	1.596	1.0059
0.07305	1.47828	0.861944
0.076367	1.34891	0.899301
0.079683	1.23583	1.05408
0.083	1.18962	0.845922
0.086333	1.12967	0.995037
0.08965	1.11465	0.982767
0.092967	1.09684	0.891759
0.096283	1.01081	0.956313
0.099617	1.03871	1.00653
0.102933	0.986603	1.01516
0.10625	1.01084	0.861045
0.109567	0.938706	0.96487
0.112883	0.986515	1.06881
0.116217	0.952195	0.968387
0.119533	0.970071	1.08104
0.12285	0.952764	0.857333
0.126167	0.972969	0.945098
0.1295	0.962759	0.964167
0.132817	0.982531	0.920871
0.136133	0.931832	1.02649
0.13945	0.914827	0.929194
0.142783	0.954765	0.916807
0.1461	0.938303	1.08796
0.149417	0.924928	0.98097
0.152733	0.967334	1.06088
0.15605	0.929363	0.942519
0.159383	0.899666	0.946544
0.1627	0.934082	0.998906
0.166017	0.928649	0.965144
0.169333	0.945347	0.947442
0.172667	0.939095	1.00305
0.175983	0.924801	0.991794
0.1793	0.969003	0.939979
0.182617	0.904643	1.03603
0.185933	0.931744	1.00781
0.189267	0.931495	0.950686
0.192583	0.902047	1.08964
0.1959	0.95216	0.986167
0.199217	0.92012	1.00637
0.20255	0.909105	1.07565
0.205867	0.934757	1.007
0.209183	0.924463	2.47376
0.2125	0.900344	4.15279
0.215833	0.907516	3.40815
0.21915	0.950321	2.50725
0.222467	0.90678	1.89004
0.225783	0.911009	1.31449
0.2291	0.918172	1.076
0.232433	0.924174	1.07671
0.23575	0.936963	1.0576
0.239067	0.961691	1.01141
0.242383	0.938688	1.07546
0.245717	0.934367	0.978274
0.249033	0.935457	0.968895
0.25235	0.956836	0.976007
0.255667	0.901325	0.990192
0.258983	0.906688	1.0399
0.262317	0.936031	0.901293
0.265633	0.907511	0.91286
0.26895	0.948789	1.01336
0.272267	0.932659	1.03204
0.2756	0.88851	0.998085
0.278917	0.876597	1.03603
0.282233	0.928373	0.851784
0.28555	0.943522	1.07167
0.288883	0.905878	1.05064
0.2922	0.93945	0.962799
0.295517	0.893238	0.961627
0.298833	0.875612	0.970068
0.30215	0.931574	1.0687
0.305483	0.908102	0.997577
0.3088	0.928062	0.915361
0.312117	0.904836	0.957602
0.315433	0.895344	0.944473
0.318767	0.92164	0.937361
0.322083	0.944476	0.927396
0.3254	0.886185	1.00379
0.328717	0.934446	1.0415
0.332033	0.928163	0.99703
0.335367	0.910269	1.05553
0.338683	0.926587	1.10359
0.342	0.933544	1.10512
0.345317	0.919232	1.14021
0.34865	0.941206	0.967293
0.351967	0.955067	1.03017
0.355283	0.929087	1.06897
0.3586	0.919722	1.05975
0.361933	0.894219	1.03396
0.36525	0.90995	1.02325
0.368567	0.919503	0.961979
0.371883	0.94026	0.979172
0.3752	0.955942	0.966238
0.378533	0.932213	0.983197
0.38185	0.941048	0.958423
0.385167	0.929866	0.938728
0.388483	0.904648	1.01438
0.391817	0.961227	0.899809
0.395133	0.955111	1.02575
0.39845	0.902411	0.978899
0.401767	0.939415	1.08487
0.405083	0.916123	1.02091
0.408417	0.883182	1.10238
0.411733	0.887945	1.04267
0.41505	0.94536	1.04924
0.418367	0.862377	0.988941
0.4217	0.898295	0.967371
0.425017	0.938986	1.0025
0.428333	0.922445	1.03087
0.43165	0.943859	1.0794
0.434983	0.936994	1.12055
0.4383	0.941722	1.06053
0.441617	0.922248	0.996327
0.444933	0.905637	1.05568
0.44825	0.931727	1.06495
0.451583	0.920834	1.02989
0.4549	0.913724	1.09109
0.458217	0.956849	1.09304
0.461533	0.900572	0.978352
0.464867	0.975609	1.0397
0.468183	0.953845	1.00141
0.4715	0.930076	1.16412
0.474817	0.97976	1.61533
0.47815	0.912174	1.38135
0.481467	0.932458	1.1889
0.484783	0.953832	1.16885
0.4881	0.906561	1.03658
0.491417	0.96205	3.09132
0.49475	0.919481	3.70794
0.498067	0.910519	3.10257
0.501383	0.941994	2.34563
0.5047	0.890025	1.54097
0.508033	0.921394	1.15216
0.51135	0.94195	1.09378
0.514667	0.913776	1.03036
0.517983	0.931762	1.10304
0.5213	0.90111	0.991012
0.524633	0.91206	1.14884
0.52795	0.909486	0.925325
0.531267	0.943841	1.01794
0.534583	0.919516	1.02946
0.537917	0.922362	1.06342
0.541233	0.931311	0.904693
0.54455	0.914783	1.0227
0.547867	0.927498	0.968192
0.5512	0.940763	1.00375
0.554517	0.928054	1.0456
0.557833	0.91769	0.987574
0.56115	0.905918	1.08769
0.564467	0.918426	1.07776
0.5678	0.909241	1.1041
0.571117	0.932222	1.01786
0.574433	0.925098	0.944668
0.57775	0.884574	1.10312
0.581083	0.942633	1.03599
0.5844	0.916675	1.03341
0.587717	0.908317	0.875034
0.591033	0.924993	0.97206
0.594367	0.94445	1.0213
0.597683	0.932979	1.05463
0.601	0.922747	1.05885
0.604317	0.932322	1.09386
0.607633	0.913015	1.00762
0.610967	0.947125	1.05639
0.614283	0.899552	0.92427
0.6176	0.897997	1.05318
0.620917	0.929849	0.944942
0.62425	0.898221	0.987691
0.627567	0.907476	1.01903
0.630883	0.915633	0.898206
0.6342	0.900769	1.07995
0.637517	0.931828	1.10812
0.64085	0.934831	1.02145
0.644167	0.928014	1.06358
0.647483	0.942628	1.00465
0.6508	0.875791	0.966473
0.654133	0.889132	1.00742
0.65745	0.904166	1.05858
0.660767	0.880113	0.976632
0.664083	0.921618	1.11946
0.667417	0.905274	1.00484
0.670733	0.927629	0.973155
0.67405	0.93297	1.03744
0.677367	0.942322	1.01606
0.680683	0.91354	1.06358
0.684017	0.882297	1.03376
0.687333	0.871952	1.03673
0.69065	0.87087	0.994529
0.693967	0.897384	1.02622
0.6973	0.894801	1.03325
0.700617	0.917647	1.05893
0.703933	0.935002	1.03415
0.70725	0.913825	0.989215
0.710583	0.89678	1.49596
0.7139	0.890883	3.98605
0.717217	0.928553	3.03771
0.720533	0.916775	3.53179
0.72385	0.950702	2.49353
0.727183	0.897253	1.93021
0.7305	0.91502	1.47153
0.733817	0.931412	1.23102
0.737133	0.959734	1.03107
0.740467	0.919188	1.05549
0.743783	0.908798	1.08972
0.7471	0.900747	1.0812
0.750417	0.907612	1.01004
0.75375	0.925107	1.04752
0.757067	0.932848	1.00152
0.760383	0.917537	1.04767
0.7637	1.12189	0.944668
0.767017	1.61146	1.02767
0.77035	1.82123	1.08147
0.773667	1.91352	1.01641
0.776983	1.9173	1.14274
0.7803	1.90562	1.00531
0.783633	1.86658	1.0642
0.78695	1.78965	1.07014
0.790267	1.70426	1.12676
0.793583	1.48714	1.02388
0.7969	1.4312	1.11981
0.800233	1.33945	1.07409
0.80355	1.22555	1.02137
0.806867	1.16283	1.11426
0.810183	1.11375	1.03376
0.813517	1.07403	1.07178
0.816833	1.0208	1.08921
0.82015	0.96325	1.10933
0.823467	0.929122	1.18143
0.8268	0.969922	1.11086
0.830117	0.893733	1.08534
0.833433	0.936806	1.12942
0.83675	0.935278	1.12407
0.840067	0.920059	1.14974
0.8434	0.938618	1.03986
0.846717	0.883803	1.13853
0.850033	0.888536	1.01196
0.85335	0.925689	1.03107
0.856683	0.926644	1.0855
0.86	0.877197	0.994178
0.863317	0.891334	1.0955
0.866633	0.867057	1.02786
0.869967	0.851598	1.04185
0.873283	0.945032	1.07186
0.8766	0.857565	1.08437
0.879917	0.888304	1.05264
0.883233	0.910283	1.04537
0.886567	0.864723	1.00727
0.889883	0.902078	1.13313
0.8932	0.947313	1.01254
0.896517	0.923461	1.11172
0.89985	0.901736	1.1438
0.903167	0.895414	0.974483
0.906483	0.909079	1.10214
0.9098	0.903562	0.994959
0.913133	0.893203	1.14497
0.91645	0.881093	1.06881
0.919767	0.886089	1.06666
0.923083	0.906981	1.07768
0.9264	0.933531	1.0608
0.929733	0.940413	0.997187
0.93305	0.918115	1.08972
0.936367	0.926867	1.10125
0.939683	0.890454	0.982455
0.943017	0.881518	0.951467
0.946333	0.880901	1.57473
0.94965	0.880664	3.17217
0.952967	0.942808	3.70154
0.9563	0.926871	2.57329
0.959617	0.928553	1.80747
0.962933	0.903203	1.22699
0.96625	0.899451	1.18655
0.969567	0.904306	1.25869
0.9729	0.887148	1.14364
0.976217	0.894096	1.01071
0.979533	0.880625	1.19034
0.98285	0.895257	1.06799
0.986183	0.89837	1.11821
0.9895	0.933496	1.09882
0.992817	0.921775	1.12422
0.996133	0.898501	1.08237
0.999467	0.884504	1.15818
1.00278	0.905427	1.05181
1.0061	0.889499	1.04627
1.00942	0.890966	1.10133
1.01273	0.896321	1.19429
1.01607	0.904363	1.09406
1.01938	0.911167	1.10781
1.0227	0.899744	0.969911
1.02602	0.922441	1.03493
1.02935	0.887941	1.12262
1.03267	0.884591	1.04275
1.03598	0.879219	1.0778
1.0393	0.886584	1.083
1.04263	0.944402	1.10554
1.04595	0.893116	1.07886
1.04927	0.914985	1.08479
1.05258	0.870568	1.10304
1.0559	0.901154	1.12891
1.05923	0.877	1.09574
1.06255	0.866759	0.998476
1.06587	0.947107	1.16135
1.06918	0.886058	1.06537
1.07252	0.878173	1.02145
1.07583	0.906132	1.13239
1.07915	0.903439	1.0422
1.08247	0.870065	1.03009
1.0858	0.890625	1.15279
1.08912	0.876536	1.00109
1.09243	0.914267	1.05154
1.09575	0.917362	1.08921
1.09907	0.869399	1.07679
1.1024	0.882183	1.1463
1.10572	0.940671	0.912938
1.10903	0.925891	1.07026
1.11235	0.896855	1.06033
1.11568	0.896386	1.0617
1.119	0.887017	1.0803
1.12232	0.916044	1.13411
1.12563	0.874706	1.07053
1.12897	0.885038	1.42937
1.13228	0.867035	1.43343
1.1356	0.857801	1.28909
1.13892	0.931893	1.16041
1.14223	0.889451	1.06452
1.14557	0.843161	1.15224
1.14888	0.857701	1.13817
1.1522	0.901859	1.07776
1.15552	0.889736	1.09046
1.15885	0.842973	1.12735
1.16217	0.913085	1.1093
1.16548	0.903067	1.09277
1.1688	0.908054	1.1243
1.17213	0.935225	1.08675
1.17545	0.899482	1.10844
1.17877	0.899788	1.13485
1.18208	0.890077	1.04994
1.1854	0.92044	1.1583
1.18873	0.870752	1.11418
1.19205	0.935028	1.10328
1.19537	0.888243	1.11895
1.19868	0.880367	1.14282
1.20202	0.893352	1.17119
1.20533	0.857578	1.06752
1.20865	0.897039	1.10633
1.21197	0.876128	1.09988
1.2153	0.894867	2.68887
1.21862	0.894429	4.65054
1.22193	0.874684	4.1948
1.22525	0.896058	2.9916
1.22857	0.890773	1.93861
1.2319	0.936569	1.39186
1.23522	0.900659	1.28815
1.23853	0.877582	1.16822
1.24185	0.893409	1.25134
1.24518	0.866527	1.03583
1.2485	0.906417	1.07624
1.25182	0.850372	1.05435
1.25513	0.887827	1.12289
1.25847	0.866159	1.11121
1.26178	0.893864	0.973467
1.2651	0.887932	1.18225
1.26842	0.881303	1.00152
1.27175	0.885283	1.02145
1.27507	0.89506	1.06799
1.27838	0.924787	1.0456
1.2817	0.901947	1.06033
1.28502	0.903812	1.22438
1.28835	0.863979	1.00656
1.29167	0.866527	1.0236
1.29498	0.893146	1.06412
1.2983	0.853187	1.03896
1.30163	0.928364	0.995076
1.30495	0.861418	1.03505
1.30827	0.891032	1.01493
1.31158	0.884482	1.08288
1.31492	0.896539	1.06737
1.31823	0.880148	0.975538
1.32155	0.888155	1.04599
1.32487	0.932081	1.01465
1.32818	0.897748	1.022
1.33152	0.882052	1.02399
1.33483	0.918851	0.898597
1.33815	0.884736	1.13036
1.34147	0.858195	1.00442
1.3448	0.890585	1.05389
1.34812	0.901623	1.04455
1.35143	0.877521	1.16717
1.35475	0.874946	1.10168
1.35808	0.875428	0.959673
1.3614	0.871615	1.10769
1.36472	0.879084	1.22512
1.36803	0.850521	1.08218
1.37135	0.897415	1.05099
1.37468	0.884753	1.04888
1.378	0.904249	0.961705
1.38132	0.899088	0.957759
1.38463	0.870047	1.0007
1.38797	0.90822	0.988316
1.39128	0.873607	0.976163
1.3946	0.84095	0.95518
1.39792	0.838599	0.971592
1.40125	0.869386	0.985698
1.40457	0.92667	1.1474
1.40788	0.90569	1.15556
1.4112	0.891089	1.12962
1.41452	0.90122	1.00672
1.41785	0.90164	1.07014
1.42117	0.834177	1.11981
1.42448	0.875086	1.11606
1.4278	0.898803	1.06217
1.43113	0.853222	1.0973
1.43445	0.938005	1.19268
1.43777	0.892407	1.15591
1.44108	0.842285	1.09406
1.44442	0.842395	1.09441
1.44773	0.883142	1.05822
1.45105	0.88224	1.044
1.45437	0.905935	1.16975
1.4577	0.889311	1.19988
1.46102	0.888576	1.1411
1.46433	0.885669	1.25736
1.46765	0.860897	1.16224
1.47097	0.870568	1.18002
1.4743	0.869517	1.25001
1.47762	0.888777	1.17424
1.48093	0.867359	1.25571
1.48425	0.88925	2.52296
1.48758	0.921311	4.82803
1.4909	0.87369	4.54648
1.49422	0.906097	3.22688
1.49753	0.915536	2.18116
1.50087	0.91942	1.49381
1.50418	1.05659	1.23364
1.5075	1.57944	1.30964
1.51082	1.88397	1.12645
1.51413	1.94239	1.27713
1.51747	2.00846	1.08651
1.52078	1.95968	1.11543
1.5241	1.88657	1.09675
1.52742	1.89722	1.05733
1.53075	1.77263	1.13009
1.53407	1.66715	1.05733
1.53738	1.53557	1.06397
1.5407	1.50764	1.11129
1.54403	1.36721	1.05912
1.54735	1.25233	1.22582
1.55067	1.14555	1.15521
1.55398	1.08694	1.08921
1.5573	1.03109	1.1034
1.56063	0.937094	1.02759
1.56395	1.02239	1.07194
1.56727	0.939459	1.1785
1.57058	0.934489	1.09539
1.57392	0.911846	1.11219
1.57723	0.936311	1.12145
1.58055	0.872429	1.12794
1.58387	0.842403	1.149
1.5872	0.859942	1.07174
1.59052	0.864614	1.03181
1.59383	0.920939	1.11227
1.59715	0.869329	1.098
1.60048	0.906417	1.22402
1.6038	0.865507	1.08327
1.60712	0.862666	1.04115
1.61043	0.903812	1.17623
1.61375	0.874386	1.04869
1.61708	0.86281	1.12907
1.6204	0.819773	1.10086
1.62372	0.864614	1.08495
1.62703	0.856549	1.15298
1.63037	0.844715	1.13114
1.63368	0.861295	1.17491
1.637	0.87327	1.1508
1.64032	0.877306	1.07393
1.64365	0.880879	1.08612
1.64697	0.872884	1.20734
1.65028	0.861755	0.985893
1.6536	0.844536	1.11203
1.65692	0.884605	1.10519
1.66025	0.860459	1.12692
1.66357	0.854163	1.08984
1.66688	0.858244	1.11543
1.6702	0.833993	1.07893
1.67353	0.840061	1.14228
1.67685	0.862118	1.17076
1.68017	0.854084	1.07534
1.68348	0.886605	1.14193
1.68682	0.873309	1.01876
1.69013	0.876242	1.12028
1.69345	0.844006	1.09218
1.69677	0.859045	1.08022
1.7001	0.850805	1.18237
1.70342	0.835298	1.15443
1.70673	0.84141	1.17139
1.71005	0.877613	1.15091
1.71337	0.868024	1.11946
1.7167	0.853651	1.09566
1.72002	0.832167	1.09234
1.72333	0.90414	1.15423
1.72665	0.870888	1.1801
1.72998	0.896202	1.21711
1.7333	0.832014	1.17334
1.73662	0.844632	1.12172
1.73993	0.858449	1.19851
1.74327	0.846212	1.05803
1.74658	0.891045	1.04357
1.7499	0.882148	1.19054
1.75322	0.830525	1.03771
1.75653	0.835587	0.996288
1.75987	0.85095	1.01223
1.76318	0.859745	1.04552
1.7665	0.838883	0.994334
1.76982	0.831905	1.05119
1.77315	0.858515	1.09136
1.77647	0.873318	1.04951
1.77978	0.856886	1.09988
1.7831	0.880721	1.1234
1.78643	0.880047	1.68774
1.78975	0.868607	4.44344
1.79307	0.851532	4.72049
1.79638	0.917436	3.81966
1.79972	0.845608	2.66922
1.80303	0.891956	1.80704
1.80635	0.834391	1.43035
1.80967	0.856996	0.915752
1.81298	0.876606	0.935954
1.81632	0.855853	1.03001
1.81963	0.828122	0.900004
1.82295	0.818407	0.915478
1.82627	0.869951	0.977179
1.8296	0.894709	0.917549
1.83292	0.884815	1.06666
1.83623	0.833424	1.19573
1.83955	0.813354	1.04607
1.84288	0.851825	1.09171
1.8462	0.860249	1.08612
1.84952	0.857924	1.03826
1.85283	0.830543	1.27693
1.85617	0.843231	1.03869
1.85948	0.807129	1.029
1.8628	0.833778	1.03658
1.86612	0.86306	1.0399
1.86943	0.902187	1.03638
1.87277	0.847605	1.01735
1.87608	0.852723	1.07151
1.8794	0.833104	0.940721
1.88272	0.874968	1.06639
1.88605	0.836427	0.949943
1.88937	0.910147	1.04857
1.89268	0.879797	0.992263
1.896	0.864951	1.03404
1.89933	0.822001	1.08315
1.90265	0.809265	0.98265
1.90597	0.854816	0.994686
1.90928	0.834588	1.10089
1.91262	0.850297	1.04095
1.91593	0.805075	1.02774
1.91925	0.851138	1.07049
1.92257	0.884084	1.02892
1.92588	0.828117	1.03673
1.92922	0.878716	1.0449
1.93253	0.826576	0.947872
1.93585	0.818232	0.9966
1.93917	0.866356	1.07651
1.9425	0.845197	1.01641
1.94582	0.869824	1.30741
1.94913	0.826025	1.47743
1.95245	0.859399	1.50932
1.95578	0.831103	1.40155
1.9591	0.841344	1.20148
1.96242	0.846764	1.02802
1.96573	0.851344	1.07804
1.96905	0.828669	0.993084
1.97238	0.876995	1.10996
1.9757	0.840941	1.07088
1.97902	0.843651	1.01391
1.98233	0.867004	1.11551
1.98567	0.836515	0.99621
1.98898	0.8456	0.978235
1.9923	0.845529	0.99027
1.99562	0.865914	0.997734
1.99895	0.885682	1.02219
2.00227	0.857928	1.00231
2.00558	0.824961	0.958931
2.0089	0.874916	1.03341
2.01223	0.877	1.13548
2.01555	0.889136	2.06393
2.01887	0.856948	4.41362

## Sheet: Figure2F
	Calcium transient frequency					MD calcium changes in response to stimuli						Representative recording of changes in MD calcium signaling in response to AVP
Mouse ID	CTRL	LS	UUO		Mouse ID	CTRL	AVP	Furo	DM	Gastrin		Time (min)	G5 AVP
1	0.041	0.058	0.015		1	1.07	1.52	1.23	2.99	2.67
2	0.029	0.038	0.003		2	1	1.42	1.29	1.79	3.26		0	1.10767
3	0.03	0.043	0.003		3	1.05	1.51	1.2	2.29	4.64		0.008767	1.16527
4	0.03	0.052	0		4	1.11	1.52	1.16	2.36	5.91		0.017533	1.07272
5	0.04	0.056	0.025		5	0.95	1.53	1.38	2.26	4.26		0.026283	1.07642
6	0.019	0.069	0.007		6	0.89	1.49	1.23	3.25	4.58		0.03505	1.65555
					7				1.88	4.53		0.043817	1.67613
					8					3.57		0.052583	1.44513
												0.061333	1.17407
												0.0701	1.14483
												0.078867	1.12202
												0.087617	1.11325
												0.096383	1.11118
												0.10515	1.13122
												0.113917	1.07287
												0.122667	1.07068
												0.131433	1.14621
												0.1402	1.13931
												0.14895	1.0934
												0.157717	1.0459
												0.166483	1.11499
												0.17525	1.12636
												0.184	1.59513
												0.192767	1.72626
												0.201533	1.47011
												0.210283	1.28421
												0.21905	1.10261
												0.227817	1.09077
												0.236583	1.34818
												0.245333	1.10346
												0.2541	1.06779
												0.262867	1.11754
												0.271617	1.11279
												0.280383	1.12658
												0.28915	1.08493
												0.297917	1.02808
												0.306667	1.07252
												0.315433	1.42886
												0.3242	1.67238
												0.33295	1.39188
												0.341717	1.15952
												0.350483	1.14835
												0.35925	1.0886
												0.368	1.03813
												0.376767	1.08062
												0.385533	1.0785
												0.394283	1.09783
												0.40305	1.11316
												0.411817	1.0709
												0.420583	1.12824
												0.429333	1.32818
												0.4381	1.11005
												0.446867	1.08803
												0.455617	1.27896
												0.464383	1.10021
												0.47315	1.08252
												0.481917	1.11809
												0.490667	1.73493
												0.499433	1.61667
												0.5082	1.19331
												0.51695	1.08395
												0.525717	1.15442
												0.534483	1.08582
												0.54325	1.10244
												0.552	1.06331
												0.560767	1.09125
												0.569533	1.10456
												0.578283	1.10167
												0.58705	1.13164
												0.595817	1.09872
												0.604583	1.1251
												0.613333	1.12364
												0.6221	1.05057
												0.630867	1.07876
												0.639617	1.18894
												0.648383	1.14189
												0.65715	1.10627
												0.665917	1.10126
												0.674667	1.21569
												0.683433	1.76927
												0.6922	1.67552
												0.70095	1.26435
												0.709717	1.10414
												0.718483	1.11059
												0.72725	1.10809
												0.736	1.1148
												0.744767	1.13224
												0.753533	1.11153
												0.762283	1.15848
												0.77105	1.12366
												0.779817	1.12112
												0.788583	1.16907
												0.797333	1.20081
												0.8061	1.16087
												0.814867	1.13908
												0.823617	1.11139
												0.832383	1.08125
												0.84115	1.11382
												0.849917	1.12825
												0.858667	1.13573
												0.867433	1.14615
												0.8762	1.75716
												0.88495	1.71599
												0.893717	1.26809
												0.902483	1.15785
												0.91125	1.11485
												0.92	1.16852
												0.928767	1.11444
												0.937533	1.11657
												0.946283	1.14322
												0.95505	1.15144
												0.963817	1.13886
												0.972583	1.12503
												0.981333	1.12165
												0.9901	1.17299
												0.998867	1.19203
												1.00762	1.10556
												1.01638	1.1556
												1.02515	1.08725
												1.03392	1.10418
												1.04267	1.16316
												1.05143	1.11087
												1.0602	1.10625
												1.06895	1.11506
												1.07772	1.14785
												1.08648	1.13622
												1.09525	1.11651
												1.104	1.29975
												1.11277	1.82908
												1.12153	1.58138
												1.13028	1.20122
												1.13905	1.1423
												1.14782	1.11381
												1.15658	1.13421
												1.16533	1.12293
												1.1741	1.14204
												1.18287	1.18176
												1.19162	1.1823
												1.20038	1.12884
												1.20915	1.12283
												1.21792	1.13148
												1.22667	1.13078
												1.23543	1.15392
												1.2442	1.42428
												1.25295	1.67189
												1.26172	1.31396
												1.27048	1.13977
												1.27925	1.11495
												1.288	1.10468
												1.29677	1.14237
												1.30553	1.14228
												1.31428	1.17386
												1.32305	1.12667
												1.33182	1.1055
												1.34058	1.13403
												1.34933	1.13253
												1.3581	1.12632
												1.36687	1.31529
												1.37562	1.72191
												1.38438	1.53674
												1.39315	1.17401
												1.40192	1.17266
												1.41067	1.12549
												1.41943	1.32527
												1.4282	1.1123
												1.43695	1.11809
												1.44572	1.40452
												1.45448	1.1136
												1.46325	1.13673
												1.472	1.04511
												1.48077	1.14137
												1.48953	1.13345
												1.4983	1.16015
												1.50705	1.15225
												1.51582	1.1409
												1.52458	1.09727
												1.53333	1.10984
												1.5421	1.11556
												1.55087	1.16643
												1.55963	1.14223
												1.56838	1.15246
												1.57715	1.10663
												1.58592	1.15645
												1.59467	1.14308
												1.60343	1.11429
												1.6122	1.13061
												1.62097	1.14134
												1.62972	1.1415
												1.63848	1.11941
												1.64725	1.15395
												1.656	1.19503
												1.66477	1.13292
												1.67353	1.19343
												1.6823	1.82619
												1.69105	1.75515
												1.69982	1.38409
												1.70858	1.17288
												1.71733	1.15534
												1.7261	1.1285
												1.73487	1.17391
												1.74363	1.14189
												1.75238	1.14319
												1.76115	1.08143
												1.76992	1.13603
												1.77867	1.15933
												1.78743	1.14774
												1.7962	1.11083
												1.80497	1.18494
												1.81372	1.15075
												1.82248	1.1452
												1.83125	1.15717
												1.84	1.1551
												1.84877	1.18122
												1.85753	1.15119
												1.8663	1.16125
												1.87505	1.16458
												1.88382	1.17763
												1.89258	1.19694
												1.90133	1.27774
												1.9101	1.13692
												1.91887	1.16039
												1.92763	1.12745
												1.93638	1.14109
												1.94515	1.18058
												1.95392	1.17427
												1.96267	1.14074
												1.97143	1.17215
												1.9802	1.55429
												1.98897	1.80801
												1.99772	1.48351
												2.00648	1.16101
												2.01525	1.15241
												2.024	1.17433
												2.03277	1.18082
												2.04153	1.33781
												2.0503	2.02828
												2.05905	1.9496
												2.06782	1.8448
												2.07658	1.53986
												2.08533	1.50045
												2.0941	1.29052
												2.10287	1.45375
												2.11163	1.59819
												2.12038	1.53358
												2.12915	1.52923
												2.13792	1.3775
												2.14667	1.339
												2.15543	1.40213
												2.1642	1.27769
												2.17297	1.29349
												2.18172	1.29699
												2.19048	1.37068
												2.19925	1.24338
												2.208	1.24612
												2.21677	1.28908
												2.22553	1.22399
												2.2343	1.16403
												2.24305	1.14962
												2.25182	1.13347
												2.26058	1.16359
												2.26935	1.16134
												2.2781	1.15145
												2.28687	1.22971
												2.29563	1.29396
												2.30438	1.31382
												2.31315	1.25342
												2.32192	1.24593
												2.33068	1.27577
												2.33943	1.25434
												2.3482	1.24314
												2.35697	1.23858
												2.36572	1.24991
												2.37448	1.29257
												2.38325	1.36871
												2.39202	1.31906
												2.40077	1.26079
												2.40953	1.24108
												2.4183	1.25961
												2.42705	1.23221
												2.43582	1.25579
												2.44458	1.22375
												2.45335	1.19868
												2.4621	1.22313
												2.47087	1.24236
												2.47963	1.34345
												2.48838	1.24279
												2.49715	1.18978
												2.50592	1.20862
												2.51468	1.22633
												2.52343	1.25737
												2.5322	1.24669
												2.54097	1.19656
												2.54972	1.19294
												2.55848	1.35034
												2.56725	1.45476
												2.57602	1.27581
												2.58477	1.24836
												2.59353	1.27415
												2.6023	1.23548
												2.61105	1.28067
												2.61982	1.21964
												2.62858	1.30149
												2.63735	1.1951
												2.6461	1.46875
												2.65487	1.46511
												2.66363	1.3719
												2.67238	1.31235
												2.68115	1.17813
												2.68992	1.22149
												2.69868	1.22228
												2.70743	1.29409
												2.7162	1.18749
												2.72497	1.19531
												2.73372	1.32132
												2.74248	1.3524
												2.75125	1.21829
												2.76002	1.13154
												2.76877	1.0943
												2.77753	1.0859
												2.7863	1.14687
												2.79505	1.13898
												2.80382	1.14184
												2.81258	1.29946
												2.82135	1.44671
												2.8301	1.30109
												2.83887	1.19191
												2.84763	1.13952
												2.8564	1.083
												2.86515	1.08978
												2.87392	1.05304
												2.88268	1.08515
												2.89143	1.10137
												2.9002	1.08016
												2.90897	1.08421
												2.91773	1.27321
												2.92648	1.40397
												2.93525	1.26231
												2.94402	1.11965
												2.95277	1.08312
												2.96153	1.08049
												2.9703	1.11684
												2.97907	1.09041
												2.98782	1.0729
												2.99658	1.08601
												3.00535	1.10502
												3.0141	1.08932
												3.02287	1.58639
												3.03163	1.40957
												3.0404	1.27563
												3.04915	1.11149
												3.05792	1.11705
												3.06668	1.08129
												3.07543	1.10832
												3.0842	1.06751
												3.09297	1.05539
												3.10173	1.06995
												3.11048	1.08006
												3.11925	1.07659
												3.12802	1.5941
												3.13677	1.55192
												3.14553	1.18286
												3.1543	1.12994
												3.16307	1.07251
												3.17182	1.08274
												3.18058	1.06968
												3.18935	1.05217
												3.1981	1.15767
												3.20687	1.19565
												3.21563	1.26033
												3.2244	1.43637
												3.23315	1.2227
												3.24192	1.11024
												3.25068	1.11072
												3.25943	1.10467
												3.2682	1.10988
												3.27697	1.04234
												3.28573	1.13572
												3.29448	1.12809
												3.30325	1.09017
												3.31202	1.38053
												3.32078	1.42796
												3.32953	1.26796
												3.3383	1.16917
												3.34707	1.12624
												3.35582	1.09898
												3.36458	1.13523
												3.37335	1.10719
												3.38212	1.13364
												3.39087	1.09073
												3.39963	1.1234
												3.4084	1.13608
												3.41715	1.55135
												3.42592	1.40355
												3.43468	1.22448
												3.44345	1.1222
												3.4522	1.0987
												3.46097	1.17085
												3.46973	1.14129
												3.47848	1.1208
												3.48725	1.09742
												3.49602	1.08544
												3.50478	1.07893
												3.51353	1.45243
												3.5223	1.47752
												3.53107	1.28213
												3.53982	1.11195
												3.54858	1.08655
												3.55735	1.08159
												3.56612	1.15026
												3.57487	1.07046
												3.58363	1.09886
												3.5924	1.1257
												3.60115	1.08161
												3.60992	1.26567
												3.61868	1.59142
												3.62745	1.35417
												3.6362	1.16129
												3.64497	1.13703
												3.65373	1.15403
												3.66248	1.0915
												3.67125	1.1203
												3.68002	1.12093
												3.68878	1.13777
												3.69753	1.12499
												3.7063	1.64776
												3.71507	1.4732
												3.72383	1.26527
												3.73258	1.24973
												3.74135	1.1601
												3.75012	1.15417
												3.75887	1.12686
												3.76763	1.17695
												3.7764	1.16151
												3.78517	1.36598
												3.79392	1.17492
												3.80268	1.13222
												3.81145	1.10758
												3.8202	1.21112
												3.82897	1.71032
												3.83773	1.45641
												3.8465	1.16746
												3.85525	1.17967
												3.86402	1.08138
												3.87278	1.11413
												3.88153	1.08273
												3.8903	1.34601
												3.89907	1.1591
												3.90783	1.1443
												3.91658	1.1665
												3.92535	1.13624
												3.93412	1.20384
												3.94287	1.61951
												3.95163	1.39559
												3.9604	1.21976
												3.96917	1.14444
												3.97792	1.09999
												3.98668	1.1201
												3.99545	1.10662
												4.0042	1.1427
												4.01297	1.12715
												4.02173	1.31791
												4.0305	1.15377
												4.03925	1.22218
												4.04802	1.16293
												4.05678	1.14332
												4.06555	1.72727
												4.0743	1.49368
												4.08307	1.24593
												4.09183	1.35915
												4.10058	1.15316
												4.10935	1.11929
												4.11812	1.14691
												4.12688	1.11245
												4.13563	1.21208
												4.1444	1.17022
												4.15317	1.18456
												4.16192	1.16549
												4.17068	1.72662
												4.17945	1.52861
												4.18822	1.31549
												4.19697	1.19188
												4.20573	1.14787
												4.2145	1.17792
												4.22325	1.21076
												4.23202	1.20703
												4.24078	1.19077
												4.24955	1.1884
												4.2583	1.23458
												4.26707	1.22434
												4.27583	1.73905
												4.28458	1.67101
												4.29335	1.46992
												4.30212	1.29714
												4.31088	1.27934
												4.31963	1.31232
												4.3284	1.16391
												4.33717	1.28011
												4.34592	1.18396
												4.35468	1.18204
												4.36345	1.20585
												4.37222	1.76325
												4.38097	1.63934
												4.38973	1.40273
												4.3985	1.1683
												4.40725	1.18293
												4.41602	1.14
												4.42478	1.18914
												4.43355	1.24239
												4.4423	1.29167
												4.45107	1.23375
												4.45983	1.37237
												4.4686	1.26518
												4.47735	1.83955
												4.48612	1.65555
												4.49488	1.36381
												4.50363	1.26362
												4.5124	1.23009
												4.52117	1.35208
												4.52993	1.24989
												4.53868	1.21291
												4.54745	1.20238
												4.55622	1.22778
												4.56497	1.20418
												4.57373	1.19806
												4.5825	1.86275
												4.59127	1.62614
												4.60002	1.35843
												4.60878	1.26884
												4.61755	1.25733
												4.6263	1.24977
												4.63507	1.24418
												4.64383	1.27525
												4.6526	1.27214
												4.66135	1.31018
												4.67012	1.35211
												4.67888	1.35849
												4.68763	1.26983
												4.6964	1.93639
												4.70517	1.6472
												4.71393	1.52057
												4.72268	1.36976
												4.73145	1.41698
												4.74022	1.3674
												4.74897	1.37678
												4.75773	1.37384
												4.7665	1.41091
												4.77527	1.5081
												4.78402	1.30695
												4.79278	1.44538
												4.80155	1.65575
												4.81032	1.82256
												4.81907	1.644
												4.82783	1.41904
												4.8366	1.41948
												4.84535	1.4382
												4.85412	1.44376
												4.86288	1.46145
												4.87165	1.42619
												4.8804	1.40201
												4.88917	1.40739
												4.89793	1.55422
												4.90668	1.83763
												4.91545	1.62403
												4.92422	1.39982
												4.93298	1.37564
												4.94173	1.4597
												4.9505	1.43036
												4.95927	1.47428
												4.96802	1.5438
												4.97678	1.43367
												4.98555	1.73684
												4.99432	1.75873
												5.00307	1.5683
												5.01183	1.53777
												5.0206	1.46539
												5.02935	1.47215
												5.03812	1.54911
												5.04688	1.52966
												5.05565	1.59411
												5.0644	1.55884
												5.07317	1.60019
												5.08193	1.48004
												5.0907	1.52934
												5.09945	1.52625
												5.10822	2.00918
												5.11698	1.95742
												5.12573	1.6993
												5.1345	1.6042
												5.14327	1.54403
												5.15203	1.47388
												5.16078	1.43046
												5.16955	1.49538
												5.17832	1.51356
												5.18707	1.44723
												5.19583	1.54029
												5.2046	1.4873
												5.21337	1.44776
												5.22212	1.53424
												5.23088	1.74378
												5.23965	1.89916
												5.2484	1.6523
												5.25717	1.51937
												5.26593	1.5139
												5.2747	1.54868
												5.28345	1.58063
												5.29222	1.49965
												5.30098	1.60679
												5.30973	1.57407
												5.3185	1.62373
												5.32727	1.54679
												5.33603	1.61043
												5.34478	1.92109
												5.35355	1.77107
												5.36232	1.56514
												5.37107	1.58394
												5.37983	1.64588
												5.3886	1.6146
												5.39737	1.71632
												5.40612	1.67378
												5.41488	1.73629
												5.42365	1.69664
												5.43242	1.63579
												5.44117	1.61807
												5.44993	1.63045
												5.4587	2.01414
												5.46745	1.81474
												5.47622	1.72023
												5.48498	1.66743
												5.49375	1.66884
												5.5025	1.6677
												5.51127	1.67172
												5.52003	1.64842
												5.52878	1.62559
												5.53755	1.65111
												5.54632	1.67943
												5.55508	1.70323
												5.56383	1.70299
												5.5726	1.97779
												5.58137	1.88977
												5.59012	1.68732
												5.59888	1.74533
												5.60765	1.67215
												5.61642	1.67519
												5.62517	1.62541
												5.63393	1.67672
												5.6427	1.64783
												5.65145	1.65598
												5.66022	1.74334
												5.66898	1.63518
												5.67775	1.7313
												5.6865	2.02296
												5.69527	1.95683
												5.70403	1.80128
												5.7128	1.76338
												5.72155	1.70047
												5.73032	1.69186
												5.73908	1.67037
												5.74783	1.71845
												5.7566	1.67183
												5.76537	1.71386
												5.77413	1.66474
												5.78288	1.72534
												5.79165	1.72529
												5.80042	1.66142
												5.80917	1.66978
												5.81793	1.67091
												5.8267	2.09758
												5.83547	1.88766
												5.84422	1.66937
												5.85298	1.75507
												5.86175	1.67892
												5.8705	1.70111
												5.87927	1.63408
												5.88803	1.67601
												5.8968	1.66693
												5.90555	1.63277
												5.91432	1.63203
												5.92308	1.74428
												5.93183	1.63645
												5.9406	2.1854
												5.94937	1.92341
												5.95813	1.75552
												5.96688	1.74636
												5.97565	1.71369
												5.98442	1.72479
												5.99318	1.73846
												6.00193	1.73501
												6.0107	1.71205
												6.01947	1.73536
												6.02822	1.6567
												6.03698	1.65684
												6.04575	1.62486
												6.05452	1.67562
												6.06327	1.64654
												6.07203	1.98945
												6.0808	1.7565
												6.08955	1.6518
												6.09832	1.70728
												6.10708	1.62071
												6.11585	1.60602
												6.1246	1.6667
												6.13337	1.69704
												6.14213	1.70389
												6.15088	1.62081
												6.15965	1.72619
												6.16842	1.65053
												6.17718	1.72732
												6.18593	1.72015
												6.1947	2.14005
												6.20347	1.92874
												6.21223	1.81017
												6.22098	1.71374
												6.22975	1.66964
												6.23852	1.66334
												6.24727	1.71175
												6.25603	1.65603
												6.2648	1.72019
												6.27357	1.69184
												6.28232	1.66082
												6.29108	1.68341
												6.29985	1.75212
												6.3086	1.67896
												6.31737	1.81616
												6.32613	1.88472
												6.3349	2.03369
												6.34365	1.79236
												6.35242	1.79493
												6.36118	1.78526
												6.36993	1.84594
												6.3787	1.81492
												6.38747	1.74674
												6.39623	1.75656
												6.40498	1.71703
												6.41375	1.69317
												6.42252	1.70609
												6.43127	1.76847
												6.44003	1.68361
												6.4488	2.14919
												6.45757	1.9128
												6.46632	1.79555
												6.47508	1.78649
												6.48385	1.70457
												6.49262	1.69238
												6.50137	1.79182
												6.51013	1.76318
												6.5189	1.72969
												6.52765	1.77371
												6.53642	1.80978
												6.54518	1.69852
												6.55395	1.70168
												6.5627	1.75895
												6.57147	1.74595
												6.58023	1.75854
												6.58898	1.88548
												6.59775	2.16427
												6.60652	1.96505
												6.61528	1.74368
												6.62403	1.80809
												6.6328	1.75489
												6.64157	1.77294
												6.65032	1.73876
												6.65908	1.80225
												6.66785	1.70532
												6.67662	1.83938
												6.68537	1.72846
												6.69413	1.793
												6.7029	1.69508
												6.71165	1.68811
												6.72042	1.64437
												6.72918	1.83295
												6.73795	1.76402
												6.7467	2.13763
												6.75547	1.91148
												6.76423	1.78386
												6.773	1.79149
												6.78175	1.81991
												6.79052	1.79806
												6.79928	1.74419
												6.80803	1.78966
												6.8168	1.76925
												6.82557	1.78533
												6.83433	1.69306
												6.84308	1.73215
												6.85185	1.80761
												6.86062	1.71826
												6.86937	1.73856
												6.87813	1.74123
												6.8869	1.69437
												6.89567	1.71972
												6.90442	1.68925
												6.91318	2.15551
												6.92195	1.93785
												6.9307	1.68852
												6.93947	1.67755
												6.94823	1.70571
												6.957	1.70097
												6.96575	1.68502
												6.97452	1.64756
												6.98328	1.7045
												6.99205	1.67437
												7.0008	1.70422
												7.00957	1.66821
												7.01833	1.76706
												7.02708	1.72944
												7.03585	1.66537
												7.04462	2.17711
												7.05338	1.95711
												7.06213	1.77989
												7.0709	1.6334
												7.07967	1.82784
												7.08842	1.71933
												7.09718	1.74146
												7.10595	1.68031
												7.11472	1.68707
												7.12347	1.69066
												7.13223	1.79184
												7.141	1.73204
												7.14975	1.7475
												7.15852	1.64551
												7.16728	1.78834
												7.17605	1.67849
												7.1848	1.65555
												7.19357	1.69127
												7.20233	2.14023
												7.2111	1.8475
												7.21985	1.75321
												7.22862	1.71096
												7.23738	1.65817
												7.24613	1.60969
												7.2549	1.69154
												7.26367	1.68905
												7.27243	1.68188
												7.28118	1.55388
												7.28995	1.71235
												7.29872	1.7042
												7.30747	1.68246
												7.31623	1.72856
												7.325	1.79672
												7.33377	2.23653
												7.34252	1.97944
												7.35128	1.74875
												7.36005	1.69795
												7.3688	1.77511
												7.37757	1.68057
												7.38633	1.71675
												7.3951	1.69925
												7.40385	1.72071
												7.41262	1.65526
												7.42138	1.66484
												7.43013	1.69199
												7.4389	1.62261
												7.44767	1.64109
												7.45643	1.69139
												7.46518	1.71813
												7.47395	1.7738
												7.48272	1.75896
												7.49148	1.72382
												7.50023	1.89499
												7.509	2.08421
												7.51777	1.84732
												7.52652	1.75287
												7.53528	1.73568
												7.54405	1.81881
												7.55282	1.78933
												7.56157	1.7259
												7.57033	1.72484
												7.5791	1.75128
												7.58785	1.75602
												7.59662	1.7425
												7.60538	1.79693
												7.61415	1.69483
												7.6229	1.7374
												7.63167	1.82827
												7.64043	1.83194
												7.64918	2.03875
												7.65795	2.11353
												7.66672	1.84112
												7.67548	1.79322
												7.68423	1.76599
												7.693	1.82869
												7.70177	1.75105
												7.71053	1.7303
												7.71928	1.71581
												7.72805	1.74566
												7.73682	1.76877
												7.74557	1.71998
												7.75433	1.83135
												7.7631	1.75509
												7.77187	1.70812
												7.78062	1.83542
												7.78938	1.77566
												7.79815	1.75324
												7.8069	1.72399
												7.81567	1.80129
												7.82443	2.13787
												7.8332	1.95174
												7.84195	1.75235
												7.85072	1.7679
												7.85948	1.68508
												7.86823	1.78778
												7.877	1.78813
												7.88577	1.7716
												7.89453	1.76128
												7.90328	1.71831
												7.91205	1.8073
												7.92082	1.79245
												7.92958	1.70901
												7.93833	1.75774
												7.9471	1.72027
												7.95587	1.72019
												7.96462	1.72415
												7.97338	1.75964
												7.98215	2.22219
												7.99092	2.00719
												7.99967	1.84668
												8.00843	1.76799
												8.0172	1.81588
												8.02595	1.7863
												8.03472	1.76461
												8.04348	1.76017
												8.05225	1.76393
												8.061	1.7918
												8.06977	1.72714
												8.07853	1.77363
												8.08728	1.78743
												8.09605	1.76832
												8.10482	1.79897
												8.11358	1.83595
												8.12233	1.81681
												8.1311	1.7603
												8.13987	1.83351
												8.14863	1.73844
												8.15738	1.75076
												8.16615	1.80615
												8.17492	1.88851
												8.18367	2.19402
												8.19243	2.14792
												8.2012	1.85466
												8.20997	1.81791
												8.21872	1.82453
												8.22748	1.82035
												8.23625	1.81517
												8.245	1.84018
												8.25377	1.85685
												8.26253	1.82082
												8.2713	1.84683
												8.28005	1.81917
												8.28882	1.84765
												8.29758	1.74232
												8.30633	1.84117
												8.3151	1.76748
												8.32387	1.78613
												8.33263	1.82655
												8.34138	1.88374
												8.35015	1.87157
												8.35892	1.90266
												8.36768	1.85449
												8.37643	2.26283
												8.3852	1.9499
												8.39397	1.80008
												8.40272	1.86005
												8.41148	1.7153
												8.42025	1.83173
												8.42902	1.6966
												8.43777	1.79241
												8.44653	1.79028
												8.4553	1.76743
												8.46405	1.70691
												8.47282	1.72568
												8.48158	1.73559
												8.49035	1.78464
												8.4991	1.74903
												8.50787	1.7658
												8.51663	1.78937
												8.52538	1.70346
												8.53415	1.74036
												8.54292	2.08841
												8.55168	2.10914
												8.56043	1.77564
												8.5692	1.78941
												8.57797	1.7884
												8.58673	1.72526
												8.59548	1.70711
												8.60425	1.76032
												8.61302	1.78283
												8.62177	1.77551
												8.63053	1.77278
												8.6393	1.76666
												8.64807	1.76351
												8.65682	1.75103
												8.66558	1.75152
												8.67435	1.67666
												8.6831	1.79121
												8.69187	1.73704
												8.70063	1.77954
												8.7094	1.76212
												8.71815	1.70481
												8.72692	1.86319
												8.73568	2.08652
												8.74443	1.81195
												8.7532	1.79881
												8.76197	1.81852
												8.77073	1.73771
												8.77948	1.80618
												8.78825	1.73265
												8.79702	1.67884
												8.80578	1.7306
												8.81453	1.75236
												8.8233	1.82881
												8.83207	1.76691
												8.84082	1.76757
												8.84958	1.79543
												8.85835	1.7821
												8.86712	1.678
												8.87587	1.76882
												8.88463	1.71051
												8.8934	1.7481
												8.90215	1.79581
												8.91092	1.8157
												8.91968	2.25911
												8.92845	2.21327
												8.9372	1.86536
												8.94597	1.78916
												8.95473	1.80607
												8.96348	1.77152
												8.97225	1.79309
												8.98102	1.72827
												8.98978	1.76046
												8.99853	1.76606
												9.0073	1.73032
												9.01607	1.84228
												9.02483	1.79405
												9.03358	1.79421
												9.04235	1.79832
												9.05112	1.82537
												9.05987	1.89548
												9.06863	1.8282
												9.0774	2.06296
												9.08617	1.89991
												9.09492	1.79369
												9.10368	1.76663
												9.11245	1.84788
												9.1212	1.70425
												9.12997	1.76944
												9.13873	1.69535
												9.1475	1.78534
												9.15625	1.71991
												9.16502	1.74486
												9.17378	1.80675
												9.18255	1.86368
												9.1913	1.75824
												9.20007	1.74067
												9.20883	1.77606
												9.21758	1.7902
												9.22635	1.80848
												9.23512	1.74125
												9.24388	2.20095
												9.25263	2.03313
												9.2614	1.79384
												9.27017	1.74782
												9.27892	1.905
												9.28768	1.86952
												9.29645	1.88496
												9.30522	1.84446

[truncated: 29 more sheets: Supplemental Figure 2A, Supplemental Figure 2C, Figure 3D, Figure 4B, Supplemental Figure 3A, Supplemental Figure 4B, Supplemental Figure 4C, Figure 5A, Figure 5C, Figure 5D, Supplemental Figure 5A, Supplemental Figure 5B, Supplemental Figure 5C, Figure 6A, Figure 6B, Figure 6C, Figure 6D, Figure 6E, Figure 6F, Supplemental Figure 6B …]
